# Supplementary material for: A TIR‐NLR gene from Arabidopsis Pla‐1 confers resistance to geminivirus infection
Source: Plant J. 2025 Dec 6;124(5):e70628. doi: 10.1111/tpj.70628 (PMC12680929; doi:10.1111/tpj.70628)
Supplement: Supplementary file 2 — Table S1. SNP markers used for fine‐mapping of GRP1. Table S2. SNP markers used for mapping of GRPs in the whole genome of Pla‐1. Table S3. Gene models in the GRP1 locus downloaded from TAIR10. Table S4. Expressed protein coding genes in the mapped GRP1 locus. Table S5. Primers used in this study. Table S6. Plasmids used or generated in this study. [file TPJ-124-0-s001.xlsx]

## Sheet: Table S1
Table S1. SNP markers used for fine-mapping of GRP1.
Position on Chromosome 1	Col-0 nucleotide	Pla-1 nucleotide
8015459	C	T
8107764	G	A
8216254	C	T
8315857	A	T
8417092	G	A
8518294	C	G	No results
8608446	C	T
8715081	A	G
8842441	T	A
8928144	A	G	No results
9016786	G	A
9118189	A	T
9217175	C	T
9319882	A	T
9410754	T	A
9517294	A	G
9590721	G	C	No results
9680725	G	C	No results
9777541	C	T
9886904	T	C	No results
9980561	A	G
10081934	G	C
10179649	A	G
10281930	G	A
10386772	G	T
10493691	C	T
10584760	C	T
10687200	T	C
10788196	G	A
10878073	C	A
10989217	T	C
11091262	G	A
11191288	A	C
11296101	T	C
11395449	G	C
11479644	T	C
11581529	C	T
11680908	T	G
11787640	C	G
11882691	G	T
11976831	A	C
12075314	A	G
12173690	A	C
12275289	A	G	No results
12369129	A	G	No results
12473862	C	T
12586484	C	T
12700543	G	A

## Sheet: Table S2
Table S2. SNP markers used for mapping of GRPs in the whole genome of Pla-1.
Chromosome	Position	Col-0 nucleotide	Pla-1 nucleotide
1	1143832	A	C
1	3439964	C	T
1	5771866	C	T
1	8015459	C	T
1	10081934	G	C
1	12700543	G	A
1	15005118	T	C
1	17276613	T	C	No results
1	19598794	C	T
1	21890713	C	T	No results
1	24195829	C	T
1	26513090	A	C
1	28838384	G	A
2	1219751	T	C
2	3652165	A	G	No results
2	6073371	C	G	No results
2	8540827	G	T
2	11022239	G	A
2	13415685	T	C
2	15897299	T	C
2	18342715	G	T
3	1302892	A	G
3	3912970	G	A
3	6519253	T	C
3	9112144	C	T
3	11720544	G	C
3	14315051	C	T
3	16909781	G	A
3	19512274	T	G
3	22117970	G	T
4	1313272	A	G	No results
4	3923181	C	G
4	6498738	C	A
4	9107789	G	T
4	11702428	C	A
4	14296003	T	C
4	16904326	T	C
5	1216615	C	G
5	3652098	C	A
5	6139343	C	T
5	8559008	C	A
5	11002108	A	G
5	13462453	A	G
5	15907450	C	A
5	18352057	C	G	No results
5	20800880	C	T
5	23255562	C	T
5	25708060	G	A

## Sheet: Table S3
Table S3. Gene models in the GRP1 locus downloaded from TAIR10.
TAIR Accession	Locus	Gene Model	Gene Type	Description	Other Name(Type)	Keywords	Is full length cDNA
Gene:2029568	AT1G31080	AT1G31080.1	protein_coding	F-box family protein;(source:Araport11)		nucleus, biological process unknown, guard cell, molecular function unknown, nucleus, root meristem, vascular leaf	TRUE
Gene:2029573	AT1G31090	AT1G31090.1	protein_coding	F-box family protein;(source:Araport11)		nucleus, biological process unknown, molecular function unknown, nucleus	FALSE
Gene:4515100690	AT1G31093	AT1G31093.1	pseudogene	pseudogene of calcium-dependant protein kinase			FALSE
Gene:6532548970	AT1G31095	AT1G31095.1	protein_coding	lactate/malate dehydrogenase, NAD-binding domain protein;(source:Araport11)		cytoplasm, biological process unknown, cytoplasm, molecular function unknown	FALSE
Gene:2029583	AT1G31100	AT1G31100.1	transposable_element_gene	transposable_element_gene;(source:Araport11);non-LTR retrotransposon family (LINE), has a 3.7e-35 P-value blast match to GB:NP_038603 L1 repeat, Tf subfamily, member 23 (LINE-element) (Mus musculus);(source:TAIR10)		plant sperm cell	FALSE
Gene:1005715400	AT1G31110	AT1G31110.1	pre_trna	pre-tRNA tRNA-Ile (anticodon: AAT);(source:Araport11, TAIR10)		cellular component unknown, translation, translational elongation, triplet codon-amino acid adaptor activity	FALSE
Gene:2029588	AT1G31120	AT1G31120.1	protein_coding	potassium transporter	K+ UPTAKE PERMEASE 10; KUP10	cytoplasm, carpel, collective leaf structure, cytoplasm, flower, flower pedicel, flowering stage, guard cell, hypocotyl, membrane, petal differentiation and expansion stage, plant sperm cell, potassium ion transmembrane transport, potassium ion transmembrane transporter activity, potassium ion transport, root, sepal	TRUE
Gene:2029528	AT1G31130	AT1G31130.1	protein_coding	polyadenylate-binding protein 1-B-binding protein;(source:Araport11)		Golgi apparatus, chloroplast, plant callus, Golgi apparatus, LP.02 two leaves visible stage, LP.04 four leaves visible stage, LP.06 six leaves visible stage, LP.08 eight leaves visible stage, LP.10 ten leaves visible stage, LP.12 twelve leaves visible stage, carpel, cauline leaf, cellular response to lipid, cellular response to oxygen-containing compound, chloroplast, collective leaf structure, c…	TRUE
Gene:6530296287	AT1G31140	AT1G31140.2	protein_coding	Encodes a B-sister MADS-box protein, GORDITA which is specific to the Brassicaceae. GOA is the most closely related paralog of ABS. GOA represses fruit growth and contributes to integument development. Over-expression of GOA results in disorganized floral structure and addition of carpel-like features to sepals.	GOA; GORDITA	nucleus, DNA-binding transcription factor activity, DNA-binding transcription factor activity, RNA polymerase II-specific, RNA polymerase II cis-regulatory region sequence-specific DNA binding, cauline leaf, chalaza, embryo sac, flower, fruit, fruit development, fruit morphogenesis, integument development, negative regulation of cell growth, nucleus, outer integument, plant embryo, plant ovule, p…	TRUE
Gene:2029538	AT1G31140	AT1G31140.1	protein_coding	Encodes a B-sister MADS-box protein, GORDITA which is specific to the Brassicaceae. GOA is the most closely related paralog of ABS. GOA represses fruit growth and contributes to integument development. Over-expression of GOA results in disorganized floral structure and addition of carpel-like features to sepals.	AGAMOUS-LIKE 63; AGL63; GOA; GORDITA	nucleus, DNA-binding transcription factor activity, DNA-binding transcription factor activity, RNA polymerase II-specific, RNA polymerase II cis-regulatory region sequence-specific DNA binding, cauline leaf, chalaza, embryo sac, flower, fruit, fruit development, fruit morphogenesis, integument development, negative regulation of cell growth, nucleus, outer integument, plant embryo, plant ovule, p…	TRUE
Gene:2029548	AT1G31150	AT1G31150.1	protein_coding	K-box region protein (DUF1985);(source:Araport11)		nucleus, DNA-binding transcription factor activity, carpel, cauline leaf, collective leaf structure, flower, flower pedicel, flowering stage, guard cell, hypocotyl, inflorescence meristem, leaf apex, leaf lamina base, mature plant embryo stage, nucleus, petal, petal differentiation and expansion stage, petiole, plant embryo, plant embryo bilateral stage, plant embryo cotyledonary stage, plant emb…	FALSE
Gene:6532545408	AT1G31150	AT1G31150.2	protein_coding	K-box region protein (DUF1985);(source:Araport11)		nucleus, DNA-binding transcription factor activity, carpel, cauline leaf, collective leaf structure, flower, flower pedicel, flowering stage, guard cell, hypocotyl, inflorescence meristem, leaf apex, leaf lamina base, mature plant embryo stage, nucleus, petal, petal differentiation and expansion stage, petiole, plant embryo, plant embryo bilateral stage, plant embryo cotyledonary stage, plant emb…	FALSE
Gene:2029558	AT1G31160	AT1G31160.1	protein_coding	Encodes a member of the histidine triad nucleotide-binding family of proteins, but its activity has not been determined.	HINT 2; HISTIDINE TRIAD NUCLEOTIDE-BINDING 2	chloroplast, extracellular region, LP.02 two leaves visible stage, LP.04 four leaves visible stage, LP.06 six leaves visible stage, LP.08 eight leaves visible stage, LP.10 ten leaves visible stage, LP.12 twelve leaves visible stage, adenylylsulfatase activity, carpel, cauline leaf, chloroplast, collective leaf structure, cotyledon, cytoplasm, extracellular region, flower, flower pedicel, flowerin…	TRUE
Gene:6532559489	AT1G31160	AT1G31160.2	protein_coding	Encodes a member of the histidine triad nucleotide-binding family of proteins, but its activity has not been determined.		extracellular region, LP.02 two leaves visible stage, LP.04 four leaves visible stage, LP.06 six leaves visible stage, LP.08 eight leaves visible stage, LP.10 ten leaves visible stage, LP.12 twelve leaves visible stage, adenylylsulfatase activity, carpel, cauline leaf, chloroplast, collective leaf structure, cotyledon, cytoplasm, extracellular region, flower, flower pedicel, flowering stage, guar…	TRUE
Gene:504954086	AT1G31163	AT1G31163.1	protein_coding	F-box associated ubiquitination effector family protein;(source:Araport11)		nucleus, biological process unknown, molecular function unknown, nucleus	FALSE
Gene:504954087	AT1G31166	AT1G31166.1	transposable_element_gene	transposable_element_gene;(source:Araport11);hAT-like transposase family (hobo/Ac/Tam3), has a 1.7e-38 P-value blast match to GB:AAD24567 transposase Tag2 (hAT-element) (Arabidopsis thaliana);(source:TAIR10)			FALSE
Gene:4010711889	AT1G31170	AT1G31170.2	protein_coding	encodes a cysteine-sulfinic acid reductase (sulfiredoxin - EC 1.8.98.2) capable of reducing overoxidized plastidic 2-Cys-Prx involved in peroxide detoxification and response to oxidative stress	ATSRX; SRX; SULFIREDOXIN	chloroplast, LP.02 two leaves visible stage, LP.04 four leaves visible stage, LP.06 six leaves visible stage, LP.08 eight leaves visible stage, LP.10 ten leaves visible stage, LP.12 twelve leaves visible stage, carpel, cauline leaf, cellular response to oxidative stress, chloroplast, collective leaf structure, cotyledon, cytoplasm, flower, flower pedicel, flowering stage, guard cell, hypocotyl, i…	TRUE
Gene:4010711890	AT1G31170	AT1G31170.3	protein_coding	encodes a cysteine-sulfinic acid reductase (sulfiredoxin - EC 1.8.98.2) capable of reducing overoxidized plastidic 2-Cys-Prx involved in peroxide detoxification and response to oxidative stress	ATSRX; SRX; SULFIREDOXIN	chloroplast, LP.02 two leaves visible stage, LP.04 four leaves visible stage, LP.06 six leaves visible stage, LP.08 eight leaves visible stage, LP.10 ten leaves visible stage, LP.12 twelve leaves visible stage, carpel, cauline leaf, cellular response to oxidative stress, chloroplast, collective leaf structure, cotyledon, cytoplasm, flower, flower pedicel, flowering stage, guard cell, hypocotyl, i…	TRUE
Gene:6530296288	AT1G31170	AT1G31170.4	protein_coding	encodes a cysteine-sulfinic acid reductase (sulfiredoxin - EC 1.8.98.2) capable of reducing overoxidized plastidic 2-Cys-Prx involved in peroxide detoxification and response to oxidative stress	SRX; SULFIREDOXIN	chloroplast, LP.02 two leaves visible stage, LP.04 four leaves visible stage, LP.06 six leaves visible stage, LP.08 eight leaves visible stage, LP.10 ten leaves visible stage, LP.12 twelve leaves visible stage, carpel, cauline leaf, cellular response to oxidative stress, chloroplast, collective leaf structure, cotyledon, cytoplasm, flower, flower pedicel, flowering stage, guard cell, hypocotyl, i…	TRUE
Gene:2029578	AT1G31170	AT1G31170.1	protein_coding	encodes a cysteine-sulfinic acid reductase (sulfiredoxin - EC 1.8.98.2) capable of reducing overoxidized plastidic 2-Cys-Prx involved in peroxide detoxification and response to oxidative stress	ATSRX; SRX; SULFIREDOXIN	chloroplast, LP.02 two leaves visible stage, LP.04 four leaves visible stage, LP.06 six leaves visible stage, LP.08 eight leaves visible stage, LP.10 ten leaves visible stage, LP.12 twelve leaves visible stage, carpel, cauline leaf, cellular response to oxidative stress, chloroplast, collective leaf structure, cotyledon, cytoplasm, flower, flower pedicel, flowering stage, guard cell, hypocotyl, i…	TRUE
Gene:6532553212	AT1G31170	AT1G31170.5	protein_coding	encodes a cysteine-sulfinic acid reductase (sulfiredoxin - EC 1.8.98.2) capable of reducing overoxidized plastidic 2-Cys-Prx involved in peroxide detoxification and response to oxidative stress		chloroplast, LP.02 two leaves visible stage, LP.04 four leaves visible stage, LP.06 six leaves visible stage, LP.08 eight leaves visible stage, LP.10 ten leaves visible stage, LP.12 twelve leaves visible stage, carpel, cauline leaf, cellular response to oxidative stress, chloroplast, collective leaf structure, cotyledon, cytoplasm, flower, flower pedicel, flowering stage, guard cell, hypocotyl, i…	TRUE
Gene:4010711891	AT1G31173	AT1G31173.1	miRNA_primary_transcript	Encodes a microRNA that targets ARF family members ARF6 and ARF8. MicroRNAs are regulatory RNAs with a mature length of ~21-nucleotides that are processed from hairpin precursors by Dicer-like enzymes. MicroRNAs can negatively regulate gene expression by attenuating translation or by directing mRNA cleavage.Mature sequence: UGAAGCUGCCAGCAUGAUCUGG	MICRORNA167D; MIR167D	guard cell, plant ovary, seedling development stage	TRUE
Gene:6532559563	AT1G31175	AT1G31175.2	protein_coding	cytochrome C oxidase biogenesis Cmc1-like protein;(source:Araport11)		nucleus, guard cell, macromolecule biosynthetic process, molecular function unknown, nucleus, protein modification process	TRUE
Gene:504954085	AT1G31175	AT1G31175.1	protein_coding	cytochrome C oxidase biogenesis Cmc1-like protein;(source:Araport11)		nucleus, guard cell, macromolecule biosynthetic process, molecular function unknown, nucleus, protein modification process	TRUE
Gene:6532561766	AT1G31180	AT1G31180.2	protein_coding	The AtIMD3 is one out of 3 genes encoding the enzyme 3-isopropylmalate dehydrogenase involved in leucine biosynthesis in Arabidopsis. Its subcellular location has been targeted to plastids.	IMDH3	chloroplast, 3-isopropylmalate dehydrogenase activity, NAD binding, NOT cytosol, chloroplast, chloroplast stroma, cytosol, fruit, guard cell, leucine biosynthetic process, magnesium ion binding, plastid, root, rosette leaf, seed development stage, thylakoid, vascular leaf	TRUE
Gene:2029518	AT1G31180	AT1G31180.1	protein_coding	The AtIMD3 is one out of 3 genes encoding the enzyme 3-isopropylmalate dehydrogenase involved in leucine biosynthesis in Arabidopsis. Its subcellular location has been targeted to plastids.	ARABIDOPSIS ISOPROPYLMALATE DEHYDROGENASE 3; ATIMD3; IMD3; IMDH3; IPMDH1; ISOPROPYLMALATE DEHYDROGENASE 1; ISOPROPYLMALATE DEHYDROGENASE 3	chloroplast, chloroplast stroma, cytosol, thylakoid, fruit, root, vascular leaf, 3-isopropylmalate dehydrogenase activity, NAD binding, NOT cytosol, chloroplast, chloroplast stroma, cytosol, fruit, guard cell, leucine biosynthetic process, magnesium ion binding, plastid, root, rosette leaf, seed development stage, thylakoid, vascular leaf	TRUE
Gene:2029523	AT1G31190	AT1G31190.1	protein_coding	Encodes a myo-inositol monophosphatase IMPL1 (myo-Inositol monophosphatase like 1).	IMPL1; MYO-INOSITOL MONOPHOSPHATASE LIKE 1	chloroplast, chloroplast stroma, LP.02 two leaves visible stage, LP.04 four leaves visible stage, LP.06 six leaves visible stage, LP.08 eight leaves visible stage, LP.10 ten leaves visible stage, LP.12 twelve leaves visible stage, carpel, cauline leaf, chloroplast, chloroplast stroma, collective leaf structure, cotyledon, flower, flower pedicel, flowering stage, guard cell, hypocotyl, inflorescen…	TRUE
Gene:2029533	AT1G31200	AT1G31200.1	protein_coding	phloem protein 2-A9;(source:Araport11)	AN4; ARATHNICTABA 4; ATPP2-A9; PHLOEM PROTEIN 2-A9; PP2-A9	LP.02 two leaves visible stage, LP.04 four leaves visible stage, LP.06 six leaves visible stage, LP.08 eight leaves visible stage, LP.10 ten leaves visible stage, LP.12 twelve leaves visible stage, carbohydrate binding, carpel, cauline leaf, collective leaf structure, cotyledon, flower, flower pedicel, flowering stage, guard cell, hypocotyl, inflorescence meristem, leaf apex, leaf lamina base, ma…	FALSE
Gene:2029543	AT1G31210	AT1G31210.1	transposable_element_gene	transposable_element_gene;(source:Araport11);copia-like retrotransposon family, has a 2.3e-253 P-value blast match to dbj|BAA78425.1| polyprotein (Arabidopsis thaliana) (AtRE1) (Ty1_Copia-element);(source:TAIR10)			FALSE
Gene:2029553	AT1G31220	AT1G31220.1	protein_coding	N10-formyltetrahydrofolate-dependent phosphoribosylglycinamide formyltransferase that catalyzes the conversion of phosphoribosyl glycineamide to phosphoribosyl N-formylglycineamide		chloroplast, 'de novo' IMP biosynthetic process, LP.02 two leaves visible stage, LP.04 four leaves visible stage, LP.06 six leaves visible stage, LP.10 ten leaves visible stage, LP.12 twelve leaves visible stage, carpel, cauline leaf, chloroplast, collective leaf structure, cytoplasm, flower, flower pedicel, flowering stage, guard cell, hypocotyl, inflorescence meristem, leaf apex, leaf lamina ba…	TRUE
Gene:2029563	AT1G31230	AT1G31230.1	protein_coding	Encodes a bifunctional aspartate kinase/homoserine dehydrogenase. These two activities catalyze the first and the third steps toward the synthesis of the essential amino acids threonine, isoleucine and methionine.	AK-HSDH; AK-HSDH I; ASPARTATE KINASE-HOMOSERINE DEHYDROGENASE; ASPARTATE KINASE-HOMOSERINE DEHYDROGENASE I	chloroplast, chloroplast stroma, vascular leaf, LP.02 two leaves visible stage, LP.04 four leaves visible stage, LP.06 six leaves visible stage, LP.08 eight leaves visible stage, LP.10 ten leaves visible stage, LP.12 twelve leaves visible stage, NADP binding, aspartate family amino acid biosynthetic process, aspartate kinase activity, carpel, cauline leaf, chloroplast, chloroplast stroma, collect…	TRUE
Gene:3433786	AT1G31240	AT1G31240.1	protein_coding	Bromodomain transcription factor;(source:Araport11)		nucleus, M germinated pollen stage, RNA metabolic process, aromatic compound biosynthetic process, cellular nitrogen compound biosynthetic process, collective leaf structure, flower, flower pedicel, flowering stage, glucosinolate metabolic process, guard cell, heterocycle biosynthetic process, mature plant embryo stage, nucleus, organic cyclic compound biosynthetic process, petal, petal different…	TRUE
Gene:6532546865	AT1G31243	AT1G31243.1	protein_coding	hypothetical protein;(source:Araport11)		mitochondrion, biological process unknown, mitochondrion, molecular function unknown	FALSE
Gene:1009021351	AT1G31245	AT1G31245.1	pseudogene	Encodes a defensin-like (DEFL) family protein.			FALSE
Gene:2197509	AT1G31250	AT1G31250.1	protein_coding	proline-rich family protein;(source:Araport11)		biological process unknown, cellular component unknown, molecular function unknown	TRUE
Gene:6532551585	AT1G31255	AT1G31255.2	protein_coding	hypothetical protein;(source:Araport11)		extracellular region, biological process unknown, extracellular region, molecular function unknown, plasma membrane	FALSE
Gene:6532545817	AT1G31255	AT1G31255.1	protein_coding	hypothetical protein;(source:Araport11)		plasma membrane, biological process unknown, extracellular region, molecular function unknown, plasma membrane	FALSE
Gene:4010711892	AT1G31258	AT1G31258.1	other_rna	other_RNA;(source:Araport11)		biological process unknown, cellular component unknown, guard cell, molecular function unknown	FALSE
Gene:2197519	AT1G31260	AT1G31260.1	protein_coding	member of Fe(II) transporter isolog family	ZINC TRANSPORTER 10 PRECURSOR; ZIP10	chloroplast, chloroplast, metal ion transmembrane transporter activity, plasma membrane, protein binding, zinc ion transmembrane transport, zinc ion transmembrane transporter activity	FALSE
Gene:2197534	AT1G31270	AT1G31270.1	protein_coding	hypothetical protein;(source:Araport11)		mitochondrion, biological process unknown, mitochondrion, molecular function unknown	FALSE
Gene:5019473949	AT1G31274	AT1G31274.1	pseudogene	Pseudogene of AT5G26622; beta-galactosidase			FALSE
Gene:2197544	AT1G31280	AT1G31280.1	protein_coding	Encodes Argonaute gene that binds viral siRNAs and is involved in antiviral defense response. Regulates innate immunity.Mutants have increased susceptibility to Potato virus X and tobacco rattle virus.	AGO2; ARGONAUTE 2; ATAGO2	cytoplasm, LP.04 four leaves visible stage, LP.06 six leaves visible stage, LP.08 eight leaves visible stage, LP.10 ten leaves visible stage, LP.12 twelve leaves visible stage, RNA binding, RNA endonuclease activity, RNA-mediated post-transcriptional gene silencing, carpel, cauline leaf, collective leaf structure, cotyledon, cytoplasm, cytosol, defense response to bacterium, defense response to v…	TRUE
Gene:2197549	AT1G31290	AT1G31290.1	protein_coding	ARGONAUTE 3;(source:Araport11)	AGO3; ARGONAUTE 3	cytoplasm, LP.04 four leaves visible stage, LP.06 six leaves visible stage, RNA binding, RNA endonuclease activity, RNA-mediated post-transcriptional gene silencing, carpel, cotyledon, cytoplasm, defense response to virus, flower, flower pedicel, flowering stage, nucleic acid binding, petal, petal differentiation and expansion stage, plant embryo, plant embryo globular stage, pollen, sepal, stame…	FALSE
Gene:6532547050	AT1G31290	AT1G31290.3	protein_coding	ARGONAUTE 3;(source:Araport11)		cytoplasm, LP.04 four leaves visible stage, LP.06 six leaves visible stage, RNA binding, RNA endonuclease activity, RNA-mediated post-transcriptional gene silencing, carpel, cotyledon, cytoplasm, defense response to virus, flower, flower pedicel, flowering stage, nucleic acid binding, petal, petal differentiation and expansion stage, plant embryo, plant embryo globular stage, pollen, sepal, stame…	FALSE
Gene:6532547051	AT1G31290	AT1G31290.2	protein_coding	ARGONAUTE 3;(source:Araport11)		cytoplasm, LP.04 four leaves visible stage, LP.06 six leaves visible stage, RNA binding, RNA endonuclease activity, RNA-mediated post-transcriptional gene silencing, carpel, cotyledon, cytoplasm, defense response to virus, flower, flower pedicel, flowering stage, nucleic acid binding, petal, petal differentiation and expansion stage, plant embryo, plant embryo globular stage, pollen, sepal, stame…	FALSE
Gene:6532559425	AT1G31300	AT1G31300.3	protein_coding	TRAM, LAG1 and CLN8 (TLC) lipid-sensing domain containing protein;(source:Araport11)		LP.02 two leaves visible stage, LP.04 four leaves visible stage, LP.06 six leaves visible stage, LP.08 eight leaves visible stage, LP.10 ten leaves visible stage, LP.12 twelve leaves visible stage, carpel, cauline leaf, collective leaf structure, cotyledon, endoplasmic reticulum, flower, flower pedicel, flowering stage, guard cell, hypocotyl, inflorescence meristem, leaf apex, leaf lamina base, l…	TRUE
Gene:1009021038	AT1G31300	AT1G31300.2	protein_coding	TRAM, LAG1 and CLN8 (TLC) lipid-sensing domain containing protein;(source:Araport11)		LP.02 two leaves visible stage, LP.04 four leaves visible stage, LP.06 six leaves visible stage, LP.08 eight leaves visible stage, LP.10 ten leaves visible stage, LP.12 twelve leaves visible stage, carpel, cauline leaf, collective leaf structure, cotyledon, endoplasmic reticulum, flower, flower pedicel, flowering stage, guard cell, hypocotyl, inflorescence meristem, leaf apex, leaf lamina base, l…	TRUE
Gene:2197479	AT1G31300	AT1G31300.1	protein_coding	TRAM, LAG1 and CLN8 (TLC) lipid-sensing domain containing protein;(source:Araport11)		LP.02 two leaves visible stage, LP.04 four leaves visible stage, LP.06 six leaves visible stage, LP.08 eight leaves visible stage, LP.10 ten leaves visible stage, LP.12 twelve leaves visible stage, carpel, cauline leaf, collective leaf structure, cotyledon, endoplasmic reticulum, flower, flower pedicel, flowering stage, guard cell, hypocotyl, inflorescence meristem, leaf apex, leaf lamina base, l…	TRUE
Gene:2197489	AT1G31310	AT1G31310.1	protein_coding	hydroxyproline-rich glycoprotein family protein;(source:Araport11)		nucleus, DNA-binding transcription factor activity, LP.02 two leaves visible stage, LP.04 four leaves visible stage, LP.06 six leaves visible stage, LP.08 eight leaves visible stage, LP.10 ten leaves visible stage, LP.12 twelve leaves visible stage, carpel, cauline leaf, collective leaf structure, cotyledon, flower, flower pedicel, flowering stage, hypocotyl, leaf apex, leaf lamina base, mature p…	TRUE
Gene:2197499	AT1G31320	AT1G31320.1	protein_coding	LOB domain-containing protein 4;(source:Araport11)	LBD4; LOB DOMAIN-CONTAINING PROTEIN 4	nucleus, collective leaf structure, flower, flower pedicel, flowering stage, hypocotyl, inflorescence meristem, mature plant embryo stage, nucleus, petal, petal differentiation and expansion stage, phloem or xylem histogenesis, plant callus, plant embryo, plant embryo bilateral stage, plant embryo cotyledonary stage, protein binding, root, seed, sepal, shoot apex, shoot system, transcription cis-…	TRUE
Gene:2197514	AT1G31330	AT1G31330.1	protein_coding	Encodes subunit F of photosystem I.	PHOTOSYSTEM I SUBUNIT F; PSAF	chloroplast, thylakoid, chloroplast thylakoid, chloroplast thylakoid membrane, chloroplast envelope, cotyledon, vascular leaf, juvenile vascular leaf, cultured plant cell, seedling development stage, LP.02 two leaves visible stage, LP.04 four leaves visible stage, LP.06 six leaves visible stage, LP.08 eight leaves visible stage, LP.10 ten leaves visible stage, LP.12 twelve leaves visible stage, c…	TRUE
Gene:3692114	AT1G31335	AT1G31335.1	protein_coding	transmembrane protein;(source:Araport11)		extracellular region, LP.02 two leaves visible stage, LP.04 four leaves visible stage, LP.06 six leaves visible stage, LP.08 eight leaves visible stage, LP.10 ten leaves visible stage, LP.12 twelve leaves visible stage, biological process unknown, carpel, cauline leaf, collective leaf structure, cotyledon, extracellular region, flower, flower pedicel, flowering stage, guard cell, hypocotyl, inflo…	TRUE
Gene:2197524	AT1G31340	AT1G31340.1	protein_coding	Encodes a ubiquitin-related protein that is conjugated to target proteins by neddylation. It has been shown to be conjugated to the cullin AtCUL1. The RUB-conjugation pathway has been implicated in in auxin response.	ARABIDOPSIS THALIANA RELATED TO UBIQUITIN 1; ATRUB1; NEDD8; RELATED TO UBIQUITIN 1; RUB1	plasma membrane, cultured plant cell, L mature pollen stage, M germinated pollen stage, cultured plant cell, cytoplasm, cytosol, embryo development ending in seed dormancy, ethylene biosynthetic process, flower, guard cell, mRNA binding, modification-dependent protein catabolic process, nucleus, plasma membrane, pollen, pollen tube cell, protein binding, protein neddylation, protein tag, protein …	TRUE
Gene:2197539	AT1G31350	AT1G31350.1	protein_coding	KAR-UP F-box 1;(source:Araport11)	KAR-UP F-BOX 1; KUF1	nucleus, LP.04 four leaves visible stage, LP.06 six leaves visible stage, LP.08 eight leaves visible stage, LP.10 ten leaves visible stage, M germinated pollen stage, carpel, cauline leaf, cellular catabolic process, cellular lipid metabolic process, chloroplast, collective leaf structure, cotyledon, defense response, defense response to other organism, flower, flowering stage, guard cell, inflor…	TRUE
Gene:6532558223	AT1G31350	AT1G31350.2	protein_coding	KAR-UP F-box 1;(source:Araport11)		chloroplast, LP.04 four leaves visible stage, LP.06 six leaves visible stage, LP.08 eight leaves visible stage, LP.10 ten leaves visible stage, M germinated pollen stage, carpel, cauline leaf, cellular catabolic process, cellular lipid metabolic process, chloroplast, collective leaf structure, cotyledon, defense response, defense response to other organism, flower, flowering stage, guard cell, in…	TRUE
Gene:6532545770	AT1G31355	AT1G31355.2	pseudogene	pseudogene of Translation protein SH3-like family protein;(source:Araport11)			FALSE
Gene:2823802	AT1G31355	AT1G31355.1	pseudogene	pseudogene of Translation protein SH3-like family protein;(source:Araport11)			FALSE
Gene:4010711893	AT1G31358	AT1G31358.1	miRNA_primary_transcript	Encodes a microRNA. MicroRNAs are regulatory RNAs with a mature length of ~21-nucleotides that are processed from hairpin precursors by Dicer-like enzymes. MicroRNAs can negatively regulate gene expression by attenuating translation or by directing mRNA cleavage. Mature sequence:ATTAACGCTGGCGGTTGCGGCAGC	MICRORNA404; MIR404	biological process unknown, cellular component unknown, molecular function unknown	FALSE
Gene:6532554213	AT1G31360	AT1G31360.3	protein_coding	Encodes a (d)NTP-dependent 3 Prime->5 Prime DNA helicase. This protein can also disrupt D loop structures and may mediate branch migration of Holliday junctions when tested in vitro. The unwinding activity of the enzyme depends on the presence of divalent cations (Mg2+, Mn2+, or Ca2+, but not Zn2+).(d)NTPs are also required with ATP and dATP supporting the greatest amount of DNA unwinding in vitr…		3'-5' DNA helicase activity, DNA duplex unwinding, DNA recombination, DNA repair, DNA replication, DNA unwinding involved in DNA replication, M germinated pollen stage, carpel, chromosome, collective leaf structure, cytoplasm, double-strand break repair via homologous recombination, flower, flower pedicel, flowering stage, four-way junction helicase activity, guard cell, hypocotyl, leaf apex, lea…	TRUE
Gene:6532553909	AT1G31360	AT1G31360.5	protein_coding	Encodes a (d)NTP-dependent 3 Prime->5 Prime DNA helicase. This protein can also disrupt D loop structures and may mediate branch migration of Holliday junctions when tested in vitro. The unwinding activity of the enzyme depends on the presence of divalent cations (Mg2+, Mn2+, or Ca2+, but not Zn2+).(d)NTPs are also required with ATP and dATP supporting the greatest amount of DNA unwinding in vitr…		3'-5' DNA helicase activity, DNA duplex unwinding, DNA recombination, DNA repair, DNA replication, DNA unwinding involved in DNA replication, M germinated pollen stage, carpel, chromosome, collective leaf structure, cytoplasm, double-strand break repair via homologous recombination, flower, flower pedicel, flowering stage, four-way junction helicase activity, guard cell, hypocotyl, leaf apex, lea…	TRUE
Gene:2197554	AT1G31360	AT1G31360.1	protein_coding	Encodes a (d)NTP-dependent 3'->5' DNA helicase. This protein can also disrupt D loop structures and may mediate branch migration of Holliday junctions when tested in vitro. The unwinding activity of the enzyme depends on the presence of divalent cations (Mg2+, Mn2+, or Ca2+, but not Zn2+).(d)NTPs are also required with ATP and dATP supporting the greatest amount of DNA unwinding in vitro.	ARABIDOPSIS THALIANA RECQ 2; ATRECQ2; MED34; RECQ HELICASE L2; RECQL2	nucleus, 3'-5' DNA helicase activity, DNA duplex unwinding, DNA recombination, DNA repair, DNA replication, DNA unwinding involved in DNA replication, M germinated pollen stage, carpel, chromosome, collective leaf structure, cytoplasm, double-strand break repair via homologous recombination, flower, flower pedicel, flowering stage, four-way junction helicase activity, guard cell, hypocotyl, leaf …	TRUE
Gene:6532553921	AT1G31360	AT1G31360.8	protein_coding	Encodes a (d)NTP-dependent 3 Prime->5 Prime DNA helicase. This protein can also disrupt D loop structures and may mediate branch migration of Holliday junctions when tested in vitro. The unwinding activity of the enzyme depends on the presence of divalent cations (Mg2+, Mn2+, or Ca2+, but not Zn2+).(d)NTPs are also required with ATP and dATP supporting the greatest amount of DNA unwinding in vitr…		3'-5' DNA helicase activity, DNA duplex unwinding, DNA recombination, DNA repair, DNA replication, DNA unwinding involved in DNA replication, M germinated pollen stage, carpel, chromosome, collective leaf structure, cytoplasm, double-strand break repair via homologous recombination, flower, flower pedicel, flowering stage, four-way junction helicase activity, guard cell, hypocotyl, leaf apex, lea…	TRUE
Gene:4010711894	AT1G31360	AT1G31360.2	protein_coding	Encodes a (d)NTP-dependent 3'->5' DNA helicase. This protein can also disrupt D loop structures and may mediate branch migration of Holliday junctions when tested in vitro. The unwinding activity of the enzyme depends on the presence of divalent cations (Mg2+, Mn2+, or Ca2+, but not Zn2+).(d)NTPs are also required with ATP and dATP supporting the greatest amount of DNA unwinding in vitro.	MED34; RECQ HELICASE L2; RECQL2	nucleus, 3'-5' DNA helicase activity, DNA duplex unwinding, DNA recombination, DNA repair, DNA replication, DNA unwinding involved in DNA replication, M germinated pollen stage, carpel, chromosome, collective leaf structure, cytoplasm, double-strand break repair via homologous recombination, flower, flower pedicel, flowering stage, four-way junction helicase activity, guard cell, hypocotyl, leaf …	TRUE
Gene:6532553910	AT1G31360	AT1G31360.4	protein_coding	Encodes a (d)NTP-dependent 3 Prime->5 Prime DNA helicase. This protein can also disrupt D loop structures and may mediate branch migration of Holliday junctions when tested in vitro. The unwinding activity of the enzyme depends on the presence of divalent cations (Mg2+, Mn2+, or Ca2+, but not Zn2+).(d)NTPs are also required with ATP and dATP supporting the greatest amount of DNA unwinding in vitr…		3'-5' DNA helicase activity, DNA duplex unwinding, DNA recombination, DNA repair, DNA replication, DNA unwinding involved in DNA replication, M germinated pollen stage, carpel, chromosome, collective leaf structure, cytoplasm, double-strand break repair via homologous recombination, flower, flower pedicel, flowering stage, four-way junction helicase activity, guard cell, hypocotyl, leaf apex, lea…	TRUE
Gene:6532553911	AT1G31360	AT1G31360.7	protein_coding	Encodes a (d)NTP-dependent 3 Prime->5 Prime DNA helicase. This protein can also disrupt D loop structures and may mediate branch migration of Holliday junctions when tested in vitro. The unwinding activity of the enzyme depends on the presence of divalent cations (Mg2+, Mn2+, or Ca2+, but not Zn2+).(d)NTPs are also required with ATP and dATP supporting the greatest amount of DNA unwinding in vitr…		3'-5' DNA helicase activity, DNA duplex unwinding, DNA recombination, DNA repair, DNA replication, DNA unwinding involved in DNA replication, M germinated pollen stage, carpel, chromosome, collective leaf structure, cytoplasm, double-strand break repair via homologous recombination, flower, flower pedicel, flowering stage, four-way junction helicase activity, guard cell, hypocotyl, leaf apex, lea…	TRUE
Gene:6532553912	AT1G31360	AT1G31360.6	protein_coding	Encodes a (d)NTP-dependent 3 Prime->5 Prime DNA helicase. This protein can also disrupt D loop structures and may mediate branch migration of Holliday junctions when tested in vitro. The unwinding activity of the enzyme depends on the presence of divalent cations (Mg2+, Mn2+, or Ca2+, but not Zn2+).(d)NTPs are also required with ATP and dATP supporting the greatest amount of DNA unwinding in vitr…		nucleus, 3'-5' DNA helicase activity, DNA duplex unwinding, DNA recombination, DNA repair, DNA replication, DNA unwinding involved in DNA replication, M germinated pollen stage, carpel, chromosome, collective leaf structure, cytoplasm, double-strand break repair via homologous recombination, flower, flower pedicel, flowering stage, four-way junction helicase activity, guard cell, hypocotyl, leaf …	TRUE
Gene:3435991	AT1G31370	AT1G31370.1	protein_coding	Ubiquitin-specific protease family C19-related protein;(source:Araport11)		nucleus, biological process unknown, molecular function unknown, nucleus	FALSE
Gene:3435983	AT1G31380	AT1G31380.1	protein_coding	TRAF-like family protein;(source:Araport11)		nucleus, biological process unknown, molecular function unknown, nucleus, plant egg cell	FALSE
Gene:3435987	AT1G31390	AT1G31390.1	protein_coding	TRAF-like family protein;(source:Araport11)		nucleus, biological process unknown, molecular function unknown, nucleus	FALSE
Gene:3435979	AT1G31400	AT1G31400.1	protein_coding	TRAF-like family protein;(source:Araport11)		biological process unknown, cellular component unknown, molecular function unknown	TRUE
Gene:2206193	AT1G31410	AT1G31410.1	protein_coding	putrescine-binding periplasmic protein-like protein;(source:Araport11)	ENF2; ENLARGED FIL EXPRESSION DOMAIN 2	chloroplast, chloroplast envelope, LP.02 two leaves visible stage, LP.04 four leaves visible stage, LP.06 six leaves visible stage, LP.08 eight leaves visible stage, LP.10 ten leaves visible stage, LP.12 twelve leaves visible stage, carpel, cauline leaf, chloroplast, chloroplast envelope, collective leaf structure, cotyledon, flower, flower pedicel, flowering stage, guard cell, inflorescence meri…	TRUE
Gene:6530296289	AT1G31420	AT1G31420.2	protein_coding	Encodes a plasma membrane localized leucine-rich repeat receptor kinase that is involved in cell wall elongation. Loss of function mutations of FEI1 and FEI2 exhibit defects in root and hypocotyl cell elongation. Double mutants are defective in cell wall biosynthesis and have thick hypocotyls, and short, thick roots.	FEI 1; FEI1	extracellular region, LP.02 two leaves visible stage, LP.04 four leaves visible stage, LP.06 six leaves visible stage, LP.08 eight leaves visible stage, LP.10 ten leaves visible stage, LP.12 twelve leaves visible stage, carpel, cauline leaf, collective leaf structure, cotyledon, extracellular region, flower, flower pedicel, flowering stage, guard cell, hypocotyl, inflorescence meristem, kinase ac…	TRUE
Gene:2206178	AT1G31420	AT1G31420.1	protein_coding	Encodes a plasma membrane localized leucine-rich repeat receptor kinase that is involved in cell wall elongation. Loss of function mutations of FEI1 and FEI2 exhibit defects in root and hypocotyl cell elongation. Double mutants are defective in cell wall biosynthesis and have thick hypocotyls, and short, thick roots.	FEI 1; FEI1	extracellular region, LP.02 two leaves visible stage, LP.04 four leaves visible stage, LP.06 six leaves visible stage, LP.08 eight leaves visible stage, LP.10 ten leaves visible stage, LP.12 twelve leaves visible stage, carpel, cauline leaf, collective leaf structure, cotyledon, extracellular region, flower, flower pedicel, flowering stage, guard cell, hypocotyl, inflorescence meristem, kinase ac…	TRUE
Gene:6532562390	AT1G31420	AT1G31420.3	protein_coding	Encodes a plasma membrane localized leucine-rich repeat receptor kinase that is involved in cell wall elongation. Loss of function mutations of FEI1 and FEI2 exhibit defects in root and hypocotyl cell elongation. Double mutants are defective in cell wall biosynthesis and have thick hypocotyls, and short, thick roots.		extracellular region, LP.02 two leaves visible stage, LP.04 four leaves visible stage, LP.06 six leaves visible stage, LP.08 eight leaves visible stage, LP.10 ten leaves visible stage, LP.12 twelve leaves visible stage, carpel, cauline leaf, collective leaf structure, cotyledon, extracellular region, flower, flower pedicel, flowering stage, guard cell, hypocotyl, inflorescence meristem, kinase ac…	TRUE
Gene:6532553597	AT1G31430	AT1G31430.2	protein_coding	Pentatricopeptide repeat (PPR-like) superfamily protein;(source:Araport11)		chloroplast, RNA binding, RNA modification, chloroplast, flower, petal differentiation and expansion stage, plant embryo cotyledonary stage, seed, sepal, shoot apex	FALSE
Gene:2206163	AT1G31430	AT1G31430.1	protein_coding	Pentatricopeptide repeat (PPR-like) superfamily protein;(source:Araport11)		chloroplast, RNA binding, RNA modification, chloroplast, flower, petal differentiation and expansion stage, plant embryo cotyledonary stage, seed, sepal, shoot apex	FALSE
Gene:2206173	AT1G31440	AT1G31440.1	protein_coding	SH3 domain-containing protein;(source:Araport11)	SH3 DOMAIN-CONTAINING PROTEIN 1; SH3P1	cytosol, nucleus, LP.02 two leaves visible stage, LP.04 four leaves visible stage, LP.06 six leaves visible stage, LP.08 eight leaves visible stage, LP.10 ten leaves visible stage, LP.12 twelve leaves visible stage, NOT cytosol, carpel, cauline leaf, cell-to-cell mobile RNA, clathrin binding, collective leaf structure, cotyledon, endomembrane system, flower, flower pedicel, flowering stage, guard…	TRUE
Gene:2206183	AT1G31450	AT1G31450.1	protein_coding	Encodes an egg cell specific endopeptidase that is secreted upon successful fertilization (gamete fusion). The secreted protein targets the pollen attractant, LURE1.2 to effectively block polytuby.	ECS 1.00	extracellular region, endopeptidase activity, extracellular region, plant egg cell, plant embryo, plant embryo globular stage, pollen tube guidance, protein binding	TRUE
Gene:2206188	AT1G31460	AT1G31460.1	protein_coding	vitellogenin-2 protein;(source:Araport11)		nucleus, cultured plant cell, LP.02 two leaves visible stage, LP.04 four leaves visible stage, LP.06 six leaves visible stage, LP.08 eight leaves visible stage, LP.10 ten leaves visible stage, LP.12 twelve leaves visible stage, biological process unknown, carpel, cauline leaf, collective leaf structure, cotyledon, cultured plant cell, flower, flower pedicel, flowering stage, guard cell, hypocotyl…	TRUE
Gene:2206168	AT1G31470	AT1G31470.1	protein_coding	Major facilitator superfamily protein;(source:Araport11)	NFD4; NUCLEAR FUSION DEFECTIVE 4	mitochondrion, nucleus, LP.02 two leaves visible stage, LP.04 four leaves visible stage, LP.06 six leaves visible stage, LP.08 eight leaves visible stage, LP.10 ten leaves visible stage, LP.12 twelve leaves visible stage, carpel, cauline leaf, collective leaf structure, cotyledon, flower, flower pedicel, flowering stage, guard cell, hypocotyl, inflorescence meristem, karyogamy, leaf apex, leaf la…	TRUE
Gene:2028640	AT1G31480	AT1G31480.1	protein_coding	encodes a novel protein that may be part of a gene family represented by bovine phosphatidic acid-preferring phospholipase A1 (PA-PLA1)containing a putative transmembrane domain. SGR2 is involved in the formation and function of the vacuole.	SGR2; SHOOT GRAVITROPISM 2	cytoplasm, plasmodesma, vacuole, cultured plant cell, LP.02 two leaves visible stage, LP.04 four leaves visible stage, LP.06 six leaves visible stage, LP.08 eight leaves visible stage, LP.10 ten leaves visible stage, LP.12 twelve leaves visible stage, amyloplast organization, carpel, cauline leaf, collective leaf structure, cotyledon, cultured plant cell, cytoplasm, detection of gravity, flower, …	TRUE
Gene:4515100692	AT1G31485	AT1G31485.1	antisense_long_noncoding_rna	Natural antisense transcript overlaps with AT1G31490;(source:Araport11)		biological process unknown, cellular component unknown, guard cell, molecular function unknown	FALSE
Gene:3693371	AT1G31490	AT1G31490.1	protein_coding	HXXXD-type acyl-transferase family protein;(source:Araport11)		cytoplasm, acyltransferase activity, transferring groups other than amino-acyl groups, amine metabolic process, cauline leaf, copper ion binding, cytoplasm, flower, flowering stage, guard cell, inflorescence meristem, leaf apex, petal differentiation and expansion stage, plant embryo, plant embryo globular stage, primary amine oxidase activity, quinone binding, sepal, stem, synergid	TRUE
Gene:1006229752	AT1G31500	AT1G31500.2	protein_coding	HESP identified based on similarity to nocturnins and presence circadian regulatory elements in the promoter. It functions as a Mg(II) dependent poly(A) exoribonuclease.It is under circadian regulation and expressed at night. Knockdowns affect the regulation of circadian genes CCA1 and TOC1.	CATABOLITE REPRESSOR 4D; CCR4D; HESP; HESPERIN	nucleus, LP.02 two leaves visible stage, LP.04 four leaves visible stage, LP.06 six leaves visible stage, LP.08 eight leaves visible stage, LP.10 ten leaves visible stage, LP.12 twelve leaves visible stage, carpel, catalytic activity, cauline leaf, chloroplast, collective leaf structure, cotyledon, cytoplasm, exoribonuclease activity, flower, flower pedicel, flowering stage, guard cell, hypocotyl…	TRUE
Gene:6532546930	AT1G31500	AT1G31500.8	protein_coding	HESP identified based on similarity to nocturnins and presence circadian regulatory elements in the promoter. It functions as a Mg(II) dependent poly(A) exoribonuclease.It is under circadian regulation and expressed at night. Knockdowns affect the regulation of circadian genes CCA1 and TOC1.	CATABOLITE REPRESSOR 4D; CCR4D	chloroplast, LP.02 two leaves visible stage, LP.04 four leaves visible stage, LP.06 six leaves visible stage, LP.08 eight leaves visible stage, LP.10 ten leaves visible stage, LP.12 twelve leaves visible stage, carpel, catalytic activity, cauline leaf, chloroplast, collective leaf structure, cotyledon, cytoplasm, exoribonuclease activity, flower, flower pedicel, flowering stage, guard cell, hypoc…	TRUE
Gene:4010711895	AT1G31500	AT1G31500.4	protein_coding	HESP identified based on similarity to nocturnins and presence circadian regulatory elements in the promoter. It functions as a Mg(II) dependent poly(A) exoribonuclease.It is under circadian regulation and expressed at night. Knockdowns affect the regulation of circadian genes CCA1 and TOC1.	CATABOLITE REPRESSOR 4D; CCR4D; HESP; HESPERIN	nucleus, LP.02 two leaves visible stage, LP.04 four leaves visible stage, LP.06 six leaves visible stage, LP.08 eight leaves visible stage, LP.10 ten leaves visible stage, LP.12 twelve leaves visible stage, carpel, catalytic activity, cauline leaf, chloroplast, collective leaf structure, cotyledon, cytoplasm, exoribonuclease activity, flower, flower pedicel, flowering stage, guard cell, hypocotyl…	TRUE
Gene:3693400	AT1G31500	AT1G31500.1	protein_coding	HESP identified based on similarity to nocturnins and presence circadian regulatory elements in the promoter. It functions as a Mg(II) dependent poly(A) exoribonuclease.It is under circadian regulation and expressed at night. Knockdowns affect the regulation of circadian genes CCA1 and TOC1.	CATABOLITE REPRESSOR 4D; CCR4D; HESP; HESPERIN	nucleus, LP.02 two leaves visible stage, LP.04 four leaves visible stage, LP.06 six leaves visible stage, LP.08 eight leaves visible stage, LP.10 ten leaves visible stage, LP.12 twelve leaves visible stage, carpel, catalytic activity, cauline leaf, chloroplast, collective leaf structure, cotyledon, cytoplasm, exoribonuclease activity, flower, flower pedicel, flowering stage, guard cell, hypocotyl…	TRUE
Gene:6532546928	AT1G31500	AT1G31500.7	protein_coding	HESP identified based on similarity to nocturnins and presence circadian regulatory elements in the promoter. It functions as a Mg(II) dependent poly(A) exoribonuclease.It is under circadian regulation and expressed at night. Knockdowns affect the regulation of circadian genes CCA1 and TOC1.	CATABOLITE REPRESSOR 4D; CCR4D	nucleus, LP.02 two leaves visible stage, LP.04 four leaves visible stage, LP.06 six leaves visible stage, LP.08 eight leaves visible stage, LP.10 ten leaves visible stage, LP.12 twelve leaves visible stage, carpel, catalytic activity, cauline leaf, chloroplast, collective leaf structure, cotyledon, cytoplasm, exoribonuclease activity, flower, flower pedicel, flowering stage, guard cell, hypocotyl…	TRUE
Gene:6532546929	AT1G31500	AT1G31500.6	protein_coding	HESP identified based on similarity to nocturnins and presence circadian regulatory elements in the promoter. It functions as a Mg(II) dependent poly(A) exoribonuclease.It is under circadian regulation and expressed at night. Knockdowns affect the regulation of circadian genes CCA1 and TOC1.	CATABOLITE REPRESSOR 4D; CCR4D	chloroplast, LP.02 two leaves visible stage, LP.04 four leaves visible stage, LP.06 six leaves visible stage, LP.08 eight leaves visible stage, LP.10 ten leaves visible stage, LP.12 twelve leaves visible stage, carpel, catalytic activity, cauline leaf, chloroplast, collective leaf structure, cotyledon, cytoplasm, exoribonuclease activity, flower, flower pedicel, flowering stage, guard cell, hypoc…	TRUE
Gene:6532555730	AT1G31500	AT1G31500.5	protein_coding	HESP identified based on similarity to nocturnins and presence circadian regulatory elements in the promoter. It functions as a Mg(II) dependent poly(A) exoribonuclease.It is under circadian regulation and expressed at night. Knockdowns affect the regulation of circadian genes CCA1 and TOC1.	CATABOLITE REPRESSOR 4D; CCR4D	nucleus, LP.02 two leaves visible stage, LP.04 four leaves visible stage, LP.06 six leaves visible stage, LP.08 eight leaves visible stage, LP.10 ten leaves visible stage, LP.12 twelve leaves visible stage, carpel, catalytic activity, cauline leaf, chloroplast, collective leaf structure, cotyledon, cytoplasm, exoribonuclease activity, flower, flower pedicel, flowering stage, guard cell, hypocotyl…	TRUE
Gene:1006229753	AT1G31500	AT1G31500.3	protein_coding	HESP identified based on similarity to nocturnins and presence circadian regulatory elements in the promoter. It functions as a Mg(II) dependent poly(A) exoribonuclease.It is under circadian regulation and expressed at night. Knockdowns affect the regulation of circadian genes CCA1 and TOC1.	CATABOLITE REPRESSOR 4D; CCR4D; HESP; HESPERIN	chloroplast, LP.02 two leaves visible stage, LP.04 four leaves visible stage, LP.06 six leaves visible stage, LP.08 eight leaves visible stage, LP.10 ten leaves visible stage, LP.12 twelve leaves visible stage, carpel, catalytic activity, cauline leaf, chloroplast, collective leaf structure, cotyledon, cytoplasm, exoribonuclease activity, flower, flower pedicel, flowering stage, guard cell, hypoc…	TRUE
Gene:3693390	AT1G31510	AT1G31510.1	protein_coding	F-box associated ubiquitination effector family protein;(source:Araport11)		biological process unknown, cellular component unknown, molecular function unknown	FALSE
Gene:3693382	AT1G31520	AT1G31520.1	protein_coding	hypothetical protein;(source:Araport11)		mitochondrion, biological process unknown, mitochondrion, molecular function unknown	FALSE
Gene:3693386	AT1G31530	AT1G31530.1	protein_coding	Deadenylase.	CATABOLITE REPRESSOR 4G; CCR4G	chloroplast, chloroplast, poly(A)-specific ribonuclease activity	FALSE
Gene:4515100693	AT1G31540	AT1G31540.2	protein_coding	Disease resistance protein (TIR-NBS-LRR class) family;(source:Araport11)		ADP binding, LP.04 four leaves visible stage, LP.10 ten leaves visible stage, LP.12 twelve leaves visible stage, collective leaf structure, cytoplasm, flower, flowering stage, guard cell, hormone-mediated signaling pathway, inflorescence meristem, petal differentiation and expansion stage, plasmodesma, regulation of defense response, response to lipid, response to wounding, signal transduction, s…	TRUE
Gene:6532558889	AT1G31540	AT1G31540.3	protein_coding	Disease resistance protein (TIR-NBS-LRR class) family;(source:Araport11)		cytoplasm, ADP binding, LP.04 four leaves visible stage, LP.10 ten leaves visible stage, LP.12 twelve leaves visible stage, collective leaf structure, cytoplasm, flower, flowering stage, guard cell, hormone-mediated signaling pathway, inflorescence meristem, petal differentiation and expansion stage, plasmodesma, regulation of defense response, response to lipid, response to wounding, signal tran…	TRUE
Gene:3689983	AT1G31540	AT1G31540.1	protein_coding	Disease resistance protein (TIR-NBS-LRR class) family;(source:Araport11)		cytoplasm, plasmodesma, ADP binding, LP.04 four leaves visible stage, LP.10 ten leaves visible stage, LP.12 twelve leaves visible stage, collective leaf structure, cytoplasm, flower, flowering stage, guard cell, hormone-mediated signaling pathway, inflorescence meristem, petal differentiation and expansion stage, plasmodesma, regulation of defense response, response to lipid, response to wounding…	TRUE
Gene:1009021080	AT1G31550	AT1G31550.2	protein_coding	GDSL-motif esterase/acyltransferase/lipase. Enzyme group with broad substrate specificity that may catalyze acyltransfer or hydrolase reactions with lipid and non-lipid substrates.		extracellular region, plant-type vacuole, LP.02 two leaves visible stage, LP.04 four leaves visible stage, LP.06 six leaves visible stage, LP.08 eight leaves visible stage, LP.10 ten leaves visible stage, LP.12 twelve leaves visible stage, carpel, cauline leaf, cellular polysaccharide metabolic process, collective leaf structure, cotyledon, extracellular region, flavonoid metabolic process, flowe…	TRUE
Gene:3689968	AT1G31550	AT1G31550.1	protein_coding	GDSL-motif esterase/acyltransferase/lipase. Enzyme group with broad substrate specificity that may catalyze acyltransfer or hydrolase reactions with lipid and non-lipid substrates.		extracellular region, plant-type vacuole, LP.02 two leaves visible stage, LP.04 four leaves visible stage, LP.06 six leaves visible stage, LP.08 eight leaves visible stage, LP.10 ten leaves visible stage, LP.12 twelve leaves visible stage, carpel, cauline leaf, cellular polysaccharide metabolic process, collective leaf structure, cotyledon, extracellular region, flavonoid metabolic process, flowe…	TRUE
Gene:6532553951	AT1G31555	AT1G31555.1	protein_coding	hypothetical protein;(source:Araport11)		nucleus, biological process unknown, molecular function unknown, nucleus	FALSE
Gene:3689980	AT1G31570	AT1G31570.1	transposable_element_gene	transposable_element_gene;(source:Araport11);CACTA-like transposase family (Tnp2/En/Spm), has a 0. P-value blast match to gb|AAG52024.1|AC022456_5 Tam1-homologous transposon protein TNP2, putative;(source:TAIR10)			FALSE
Gene:3693396	AT1G31580	AT1G31580.1	protein_coding	Encodes cell wall protein. ECS1 is not a Xcc750 resistance gene, but the genetic data indicate that ECS1 is linked to a locus influencing resistance to Xcc750. The mRNA is cell-to-cell mobile.	CXC750; ECS1	mitochondrion, LP.02 two leaves visible stage, LP.04 four leaves visible stage, LP.06 six leaves visible stage, LP.08 eight leaves visible stage, LP.10 ten leaves visible stage, LP.12 twelve leaves visible stage, NOT defense response to bacterium, carpel, cauline leaf, cell-to-cell mobile RNA, collective leaf structure, cotyledon, defense response, flower, flower pedicel, flowering stage, guard c…	TRUE
Gene:1006229754	AT1G31600	AT1G31600.3	protein_coding	RNA-binding (RRM/RBD/RNP motifs) family protein;(source:Araport11)	ARABIDOPSIS THALIANA TRNA METHYLTRANSFERASE 9; ATTRM9; TRM9; TRNA METHYLTRANSFERASE 9	nucleus, LP.02 two leaves visible stage, LP.04 four leaves visible stage, LP.06 six leaves visible stage, LP.08 eight leaves visible stage, LP.10 ten leaves visible stage, LP.12 twelve leaves visible stage, carpel, cauline leaf, collective leaf structure, cotyledon, demethylation, flower, flower pedicel, flowering stage, guard cell, hypocotyl, inflorescence meristem, leaf apex, leaf lamina base, …	TRUE
Gene:6532550451	AT1G31600	AT1G31600.4	protein_coding	RNA-binding (RRM/RBD/RNP motifs) family protein;(source:Araport11)		nucleus, LP.02 two leaves visible stage, LP.04 four leaves visible stage, LP.06 six leaves visible stage, LP.08 eight leaves visible stage, LP.10 ten leaves visible stage, LP.12 twelve leaves visible stage, carpel, cauline leaf, collective leaf structure, cotyledon, demethylation, flower, flower pedicel, flowering stage, guard cell, hypocotyl, inflorescence meristem, leaf apex, leaf lamina base, …	TRUE
Gene:1006229755	AT1G31600	AT1G31600.2	protein_coding	RNA-binding (RRM/RBD/RNP motifs) family protein;(source:Araport11)	ARABIDOPSIS THALIANA TRNA METHYLTRANSFERASE 9; ATTRM9; TRM9; TRNA METHYLTRANSFERASE 9	nucleus, LP.02 two leaves visible stage, LP.04 four leaves visible stage, LP.06 six leaves visible stage, LP.08 eight leaves visible stage, LP.10 ten leaves visible stage, LP.12 twelve leaves visible stage, carpel, cauline leaf, collective leaf structure, cotyledon, demethylation, flower, flower pedicel, flowering stage, guard cell, hypocotyl, inflorescence meristem, leaf apex, leaf lamina base, …	TRUE
Gene:3693375	AT1G31600	AT1G31600.1	protein_coding	RNA-binding (RRM/RBD/RNP motifs) family protein;(source:Araport11)	ARABIDOPSIS THALIANA TRNA METHYLTRANSFERASE 9; ATTRM9; TRM9; TRNA METHYLTRANSFERASE 9	nucleus, LP.02 two leaves visible stage, LP.04 four leaves visible stage, LP.06 six leaves visible stage, LP.08 eight leaves visible stage, LP.10 ten leaves visible stage, LP.12 twelve leaves visible stage, carpel, cauline leaf, collective leaf structure, cotyledon, demethylation, flower, flower pedicel, flowering stage, guard cell, hypocotyl, inflorescence meristem, leaf apex, leaf lamina base, …	TRUE
Gene:2028615	AT1G31620	AT1G31620.1	protein_coding	hypothetical protein;(source:Araport11)		nucleus, biological process unknown, molecular function unknown, nucleus	FALSE
Gene:2028600	AT1G31630	AT1G31630.1	protein_coding	AGAMOUS-like 86;(source:Araport11)	AGAMOUS-LIKE 86; AGL86	nucleus, DNA-binding transcription factor activity, DNA-binding transcription factor activity, RNA polymerase II-specific, RNA polymerase II cis-regulatory region sequence-specific DNA binding, antipodal cell, endosperm, fruit, gynoecium, leaf, nucleus, positive regulation of transcription by RNA polymerase II, protein binding, protein dimerization activity, regulation of transcription by RNA pol…	TRUE
Gene:2028590	AT1G31640	AT1G31640.1	protein_coding	A paternally expressed imprinted gene.	AGAMOUS-LIKE 92; AGL92	nucleus, DNA-binding transcription factor activity, DNA-binding transcription factor activity, RNA polymerase II-specific, RNA polymerase II cis-regulatory region sequence-specific DNA binding, nucleus, positive regulation of transcription by RNA polymerase II, protein dimerization activity, regulation of DNA-templated transcription, regulation of transcription by RNA polymerase II	FALSE
Gene:2028700	AT1G31650	AT1G31650.1	protein_coding	Encodes a member of KPP-like gene family, homolog of KPP (kinase partner protein) gene in tomato. Also a member of the RopGEF (guanine nucleotide exchange factor) family, containing the novel PRONE domain (plant-specific Rop nucleotide exchanger), which is exclusively active towards members of the Rop subfamily.	ATROPGEF14; ROP (RHO OF PLANTS) GUANINE NUCLEOTIDE EXCHANGE FACTOR 14; ROPGEF14	mitochondrion, LP.02 two leaves visible stage, LP.04 four leaves visible stage, LP.06 six leaves visible stage, LP.08 eight leaves visible stage, LP.10 ten leaves visible stage, LP.12 twelve leaves visible stage, carpel, cauline leaf, collective leaf structure, cotyledon, flower, flower pedicel, flowering stage, guard cell, hypocotyl, inflorescence meristem, leaf apex, leaf lamina base, mature pl…	TRUE
Gene:6532560641	AT1G31650	AT1G31650.2	protein_coding	Encodes a member of KPP-like gene family, homolog of KPP (kinase partner protein) gene in tomato. Also a member of the RopGEF (guanine nucleotide exchange factor) family, containing the novel PRONE domain (plant-specific Rop nucleotide exchanger), which is exclusively active towards members of the Rop subfamily.		LP.02 two leaves visible stage, LP.04 four leaves visible stage, LP.06 six leaves visible stage, LP.08 eight leaves visible stage, LP.10 ten leaves visible stage, LP.12 twelve leaves visible stage, carpel, cauline leaf, collective leaf structure, cotyledon, flower, flower pedicel, flowering stage, guard cell, hypocotyl, inflorescence meristem, leaf apex, leaf lamina base, mature plant embryo stag…	TRUE
Gene:2028685	AT1G31660	AT1G31660.1	protein_coding	Encodes a protein that is a ribosome biogenesis co-factor. Mutants display aberrant RNA processing and male and female gametophyte development.	ATENP1; ENP1; ESSENTIAL NUCLEAR PROTEIN 1	nucleus, LP.02 two leaves visible stage, LP.04 four leaves visible stage, LP.06 six leaves visible stage, LP.08 eight leaves visible stage, LP.10 ten leaves visible stage, LP.12 twelve leaves visible stage, carpel, cauline leaf, collective leaf structure, cotyledon, cytoplasm, embryo sac development, flower, flower pedicel, flowering stage, guard cell, hypocotyl, inflorescence meristem, leaf apex…	TRUE
Gene:2028665	AT1G31670	AT1G31670.1	protein_coding	Copper amine oxidase family protein;(source:Araport11)		extracellular region, apoplast, extracellular region, hormone activity, nitrate import, regulation of root development, response to jasmonic acid	FALSE
Gene:2028635	AT1G31690	AT1G31690.1	protein_coding	Copper amine oxidase family protein;(source:Araport11)	COPPER AMINE OXIDASE ALPHA 2; CUAOALPHA2	chloroplast, LP.02 two leaves visible stage, LP.04 four leaves visible stage, LP.06 six leaves visible stage, LP.08 eight leaves visible stage, LP.10 ten leaves visible stage, LP.12 twelve leaves visible stage, aliphatic amine oxidase activity, amine metabolic process, aminoacetone:oxygen oxidoreductase(deaminating) activity, cauline leaf, chloroplast, collective leaf structure, copper ion bindin…	FALSE
Gene:2028605	AT1G31710	AT1G31710.1	protein_coding	Copper amine oxidase family protein;(source:Araport11)	COPPER AMINE OXIDASE ALPHA 3; CUAOALPHA3	extracellular region, LP.02 two leaves visible stage, LP.04 four leaves visible stage, LP.06 six leaves visible stage, LP.08 eight leaves visible stage, LP.10 ten leaves visible stage, LP.12 twelve leaves visible stage, aliphatic amine oxidase activity, amine metabolic process, aminoacetone:oxygen oxidoreductase(deaminating) activity, cauline leaf, cell-to-cell mobile RNA, collective leaf structu…	TRUE
Gene:6532548604	AT1G31720	AT1G31720.7	protein_coding	chitin synthase, putative (DUF1218);(source:Araport11)		chloroplast, collective leaf structure, flower, flowering stage, inflorescence meristem, lignin metabolic process, membrane, petal, petal differentiation and expansion stage, plasma membrane, protein binding	TRUE
Gene:6532548603	AT1G31720	AT1G31720.4	protein_coding	chitin synthase, putative (DUF1218);(source:Araport11)		chloroplast, collective leaf structure, flower, flowering stage, inflorescence meristem, lignin metabolic process, membrane, petal, petal differentiation and expansion stage, plasma membrane, protein binding	TRUE
Gene:6532548605	AT1G31720	AT1G31720.6	protein_coding	chitin synthase, putative (DUF1218);(source:Araport11)		chloroplast, collective leaf structure, flower, flowering stage, inflorescence meristem, lignin metabolic process, membrane, petal, petal differentiation and expansion stage, plasma membrane, protein binding	TRUE
Gene:2028595	AT1G31720	AT1G31720.1	protein_coding	chitin synthase, putative (DUF1218);(source:Araport11)	MODIFYING WALL LIGNIN-1; MWL1	chloroplast, collective leaf structure, flower, flowering stage, inflorescence meristem, lignin metabolic process, membrane, petal, petal differentiation and expansion stage, plasma membrane, protein binding	TRUE
Gene:6532548606	AT1G31720	AT1G31720.3	protein_coding	chitin synthase, putative (DUF1218);(source:Araport11)		chloroplast, collective leaf structure, flower, flowering stage, inflorescence meristem, lignin metabolic process, membrane, petal, petal differentiation and expansion stage, plasma membrane, protein binding	TRUE
Gene:6532548602	AT1G31720	AT1G31720.5	protein_coding	chitin synthase, putative (DUF1218);(source:Araport11)		chloroplast, chloroplast, collective leaf structure, flower, flowering stage, inflorescence meristem, lignin metabolic process, membrane, petal, petal differentiation and expansion stage, plasma membrane, protein binding	TRUE
Gene:6532546946	AT1G31720	AT1G31720.2	protein_coding	chitin synthase, putative (DUF1218);(source:Araport11)		chloroplast, collective leaf structure, flower, flowering stage, inflorescence meristem, lignin metabolic process, membrane, petal, petal differentiation and expansion stage, plasma membrane, protein binding	TRUE
Gene:2028585	AT1G31730	AT1G31730.1	protein_coding	Encodes a component of the AP4 complex and is involved in vacuolar sorting of storage proteins.	ADAPTOR PROTEIN COMPLEX 4E; AP4E	plasma membrane, plasmodesma, AP-4 adaptor complex, LP.02 two leaves visible stage, LP.04 four leaves visible stage, LP.06 six leaves visible stage, LP.08 eight leaves visible stage, LP.10 ten leaves visible stage, LP.12 twelve leaves visible stage, cargo adaptor activity, carpel, cauline leaf, cell-to-cell mobile RNA, collective leaf structure, cotyledon, flower, flower pedicel, flowering stage,…	TRUE
Gene:504954090	AT1G31740	AT1G31740.1	protein_coding	Encodes a putative &beta;-galactosidase.	BETA-GALACTOSIDASE 15; BGAL15	extracellular region, adult vascular leaf, beta-galactosidase activity, carbohydrate binding, carbohydrate metabolic process, cell wall, extracellular region, flower, fruit, juvenile vascular leaf, microspore, root, stem, vacuole	FALSE
Gene:3434280	AT1G31750	AT1G31750.1	protein_coding	proline-rich family protein;(source:Araport11)	GLYCINE AND PROLINE RICH PROTEIN 1; GPRP1	L mature pollen stage, LP.04 four leaves visible stage, M germinated pollen stage, cellular component unknown, collective leaf structure, flower, flowering stage, guard cell, molecular function unknown, petal, petal differentiation and expansion stage, pollen, pollen tube cell, response to oxidative stress, sepal, small molecule biosynthetic process, stamen, vascular leaf	TRUE
Gene:3434276	AT1G31760	AT1G31760.1	protein_coding	SWIB/MDM2 domain superfamily protein;(source:Araport11)	SWI/SNF PROTEIN COMPLEX B5; SWIB5	nucleus, collective leaf structure, flower, flower pedicel, flowering stage, guard cell, mature plant embryo stage, mitochondrial DNA repair, mitochondrial chromosome, mitochondrial double-strand break repair via homologous recombination, molecular function unknown, nucleus, petal differentiation and expansion stage, plant embryo, plant embryo bilateral stage, plant embryo cotyledonary stage, pla…	TRUE
Gene:3434272	AT1G31770	AT1G31770.1	protein_coding	Transmembrane cytokinin transporter.Responsible for acropetal translocation of cytokinins.	ABCG14; ATABCG14; ATP-BINDING CASSETTE G14	plasma membrane, ABC-type transporter activity, ATP hydrolysis activity, ATPase-coupled transmembrane transporter activity, LP.02 two leaves visible stage, LP.04 four leaves visible stage, LP.06 six leaves visible stage, LP.08 eight leaves visible stage, LP.10 ten leaves visible stage, LP.12 twelve leaves visible stage, carpel, cauline leaf, collective leaf structure, cotyledon, cotyledon vascula…	TRUE
Gene:1009021338	AT1G31772	AT1G31772.1	protein_coding	Encodes a defensin-like (DEFL) family protein.		extracellular region, aromatic compound biosynthetic process, cell differentiation, extracellular region, macromolecule biosynthetic process, mitochondrion, molecular function unknown, organic cyclic compound biosynthetic process, root morphogenesis, secondary metabolic process, tissue development	FALSE
Gene:6532552013	AT1G31772	AT1G31772.2	protein_coding	Encodes a defensin-like (DEFL) family protein.		mitochondrion, aromatic compound biosynthetic process, cell differentiation, extracellular region, macromolecule biosynthetic process, mitochondrion, molecular function unknown, organic cyclic compound biosynthetic process, root morphogenesis, secondary metabolic process, tissue development	FALSE
Gene:2034505	AT1G31780	AT1G31780.1	protein_coding	Encodes a component of the oligomeric Golgi (COG) complex. Found in pollen golgi apparatus. Loss of function results in defects in pollen tube growth resulting in lack of transmission through the pollen.	COG6; CONSERVED OLIGOMERIC GOLGI COMPLEX 6	Golgi apparatus, Golgi apparatus, Golgi organization, Golgi transport complex, L mature pollen stage, LP.02 two leaves visible stage, LP.04 four leaves visible stage, LP.06 six leaves visible stage, LP.08 eight leaves visible stage, LP.10 ten leaves visible stage, LP.12 twelve leaves visible stage, M germinated pollen stage, carpel, cauline leaf, cell-to-cell mobile RNA, collective leaf structure…	TRUE
Gene:2034490	AT1G31790	AT1G31790.1	protein_coding	Tetratricopeptide repeat (TPR)-like superfamily protein;(source:Araport11)		chloroplast, LP.04 four leaves visible stage, RNA binding, RNA modification, chloroplast, collective leaf structure, flower, flowering stage, guard cell, intracellular membrane-bounded organelle, mature plant embryo stage, petal differentiation and expansion stage, plant egg cell, plant embryo, plant embryo bilateral stage, plant embryo cotyledonary stage, seed, shoot apex, stamen, stem, vascular…	TRUE
Gene:2034475	AT1G31800	AT1G31800.1	protein_coding	Encodes a protein with &#946;-ring carotenoid hydroxylase activity. The mRNA is cell-to-cell mobile.	CYP97A3; CYTOCHROME P450, FAMILY 97, SUBFAMILY A, POLYPEPTIDE 3; LUT5; LUTEIN DEFICIENT 5	chloroplast, chloroplast envelope, LP.02 two leaves visible stage, LP.04 four leaves visible stage, LP.06 six leaves visible stage, LP.08 eight leaves visible stage, LP.10 ten leaves visible stage, LP.12 twelve leaves visible stage, carotene beta-ring hydroxylase activity, carotenoid biosynthetic process, carpel, cauline leaf, cell-to-cell mobile RNA, chloroplast, chloroplast envelope, collective…	TRUE
Gene:2034470	AT1G31810	AT1G31810.1	protein_coding	Encodes the Type II Arabidopsis formin14. Interacts with microtubules and microfilaments to regulate cell division.	AFH14; ATFH14; FORMIN HOMOLOGY 14	cytoplasm, cultured plant cell, L mature pollen stage, LP.02 two leaves visible stage, LP.04 four leaves visible stage, LP.06 six leaves visible stage, LP.08 eight leaves visible stage, LP.10 ten leaves visible stage, LP.12 twelve leaves visible stage, M germinated pollen stage, actin binding, actin filament binding, actin filament bundle assembly, carpel, cauline leaf, collective leaf structure,…	FALSE
Gene:6532549035	AT1G31810	AT1G31810.2	protein_coding	Encodes the Type II Arabidopsis formin14. Interacts with microtubules and microfilaments to regulate cell division.		cytoplasm, L mature pollen stage, LP.02 two leaves visible stage, LP.04 four leaves visible stage, LP.06 six leaves visible stage, LP.08 eight leaves visible stage, LP.10 ten leaves visible stage, LP.12 twelve leaves visible stage, M germinated pollen stage, actin binding, actin filament binding, actin filament bundle assembly, carpel, cauline leaf, collective leaf structure, cotyledon, cultured …	FALSE
Gene:2826179	AT1G31812	AT1G31812.1	protein_coding	Acyl-CoA-binding protein. Bind acyl-CoA esters and protect acyl-CoAs from degradation by microsomal acyl-hydrolases. Plays a role in determining seed oil content.	ACBP; ACBP6; ACYL-COA-BINDING PROTEIN; ACYL-COA-BINDING PROTEIN 6; ATACBP6	nucleus, cultured plant cell, seedling development stage, L mature pollen stage, LP.02 two leaves visible stage, LP.04 four leaves visible stage, LP.06 six leaves visible stage, LP.08 eight leaves visible stage, LP.10 ten leaves visible stage, LP.12 twelve leaves visible stage, M germinated pollen stage, carpel, cauline leaf, collective leaf structure, cotyledon, cultured plant cell, cytosol, fat…	TRUE
Gene:2826174	AT1G31814	AT1G31814.1	protein_coding	Family member of FRI-related genes that is required for the winter-annual habit. Genbank accession BK004885. The functional FRL2-Ler allele is the major FRI-related gene required for FRI-mediated late flowering.	FRIGIDA LIKE 2; FRL2	LP.04 four leaves visible stage, LP.08 eight leaves visible stage, LP.10 ten leaves visible stage, M germinated pollen stage, carpel, cauline leaf, collective leaf structure, flower, flower pedicel, flowering stage, guard cell, hypocotyl, inflorescence meristem, leaf apex, leaf lamina base, mature plant embryo stage, molecular function unknown, petal, petal differentiation and expansion stage, pe…	TRUE
Gene:2826194	AT1G31817	AT1G31817.1	protein_coding	Ribosomal L18p/L5e family protein;(source:Araport11)	NFD3; NUCLEAR FUSION DEFECTIVE 3; RIBOSOMAL PROTEIN US11M; US11M	chloroplast, L mature pollen stage, LP.02 two leaves visible stage, LP.04 four leaves visible stage, LP.06 six leaves visible stage, LP.08 eight leaves visible stage, LP.10 ten leaves visible stage, LP.12 twelve leaves visible stage, M germinated pollen stage, carpel, cauline leaf, chloroplast, collective leaf structure, cotyledon, flower, flower pedicel, flowering stage, guard cell, hypocotyl, i…	TRUE
Gene:2034460	AT1G31820	AT1G31820.1	protein_coding	Encodes POLYAMINE UPTAKE TRANSPORTER 1, an amino acid permease family protein.	POLYAMINE UPTAKE TRANSPORTER 1; PUT1	plasma membrane, LP.04 four leaves visible stage, LP.06 six leaves visible stage, LP.08 eight leaves visible stage, LP.10 ten leaves visible stage, LP.12 twelve leaves visible stage, basic amino acid transmembrane transporter activity, carpel, cauline leaf, collective leaf structure, cotyledon, endosperm, flower, flowering stage, guard cell, hypocotyl, inflorescence meristem, leaf apex, leaf lami…	FALSE
Gene:2034450	AT1G31830	AT1G31830.1	protein_coding	Encodes POLYAMINE UPTAKE TRANSPORTER 2, an amino acid permease family protein.	ATPUT2; PARAQUAT-RESISTANT 2; POLYAMINE UPTAKE TRANSPORTER 2; PQR2; PUT2	plasma membrane, L mature pollen stage, LP.02 two leaves visible stage, LP.04 four leaves visible stage, LP.06 six leaves visible stage, LP.08 eight leaves visible stage, LP.10 ten leaves visible stage, LP.12 twelve leaves visible stage, M germinated pollen stage, basic amino acid transmembrane transporter activity, carpel, cauline leaf, chloroplast, collective leaf structure, cotyledon, flower, …	TRUE
Gene:1006229817	AT1G31830	AT1G31830.2	protein_coding	Encodes POLYAMINE UPTAKE TRANSPORTER 2, an amino acid permease family protein.	ATPUT2; PARAQUAT-RESISTANT 2; POLYAMINE UPTAKE TRANSPORTER 2; PQR2; PUT2	plasma membrane, L mature pollen stage, LP.02 two leaves visible stage, LP.04 four leaves visible stage, LP.06 six leaves visible stage, LP.08 eight leaves visible stage, LP.10 ten leaves visible stage, LP.12 twelve leaves visible stage, M germinated pollen stage, basic amino acid transmembrane transporter activity, carpel, cauline leaf, chloroplast, collective leaf structure, cotyledon, flower, …	TRUE
Gene:1006229819	AT1G31835	AT1G31835.1	protein_coding	hypothetical protein;(source:Araport11)		biological process unknown, cellular component unknown, guard cell, molecular function unknown	TRUE
Gene:6532555571	AT1G31835	AT1G31835.2	protein_coding	hypothetical protein;(source:Araport11)		biological process unknown, cellular component unknown, guard cell, molecular function unknown	tru
Gene:6530296290	AT1G31840	AT1G31840.2	protein_coding	Tetratricopeptide repeat (TPR)-like superfamily protein;(source:Araport11)		chloroplast, LP.02 two leaves visible stage, LP.04 four leaves visible stage, LP.06 six leaves visible stage, LP.08 eight leaves visible stage, LP.10 ten leaves visible stage, LP.12 twelve leaves visible stage, RNA metabolic process, carpel, cauline leaf, cellular component unknown, chloroplast, collective leaf structure, cotyledon, flower, flower pedicel, flowering stage, hypocotyl, inflorescenc…	FALSE
Gene:2034527	AT1G31840	AT1G31840.1	protein_coding	Tetratricopeptide repeat (TPR)-like superfamily protein;(source:Araport11)		chloroplast, LP.02 two leaves visible stage, LP.04 four leaves visible stage, LP.06 six leaves visible stage, LP.08 eight leaves visible stage, LP.10 ten leaves visible stage, LP.12 twelve leaves visible stage, RNA metabolic process, carpel, cauline leaf, cellular component unknown, chloroplast, collective leaf structure, cotyledon, flower, flower pedicel, flowering stage, hypocotyl, inflorescenc…	FALSE
Gene:1006229818	AT1G31850	AT1G31850.3	protein_coding	S-adenosyl-L-methionine-dependent methyltransferases superfamily protein;(source:Araport11)		chloroplast, Golgi apparatus, Golgi medial cisterna, LP.02 two leaves visible stage, LP.04 four leaves visible stage, LP.06 six leaves visible stage, LP.08 eight leaves visible stage, LP.10 ten leaves visible stage, LP.12 twelve leaves visible stage, RNA metabolic process, carpel, cauline leaf, chloroplast, collective leaf structure, cotyledon, cytoplasm, endosome, flower, flower pedicel, floweri…	TRUE
Gene:2034521	AT1G31850	AT1G31850.1	protein_coding	S-adenosyl-L-methionine-dependent methyltransferases superfamily protein;(source:Araport11)		Golgi apparatus, Golgi medial cisterna, chloroplast, Golgi apparatus, Golgi medial cisterna, LP.02 two leaves visible stage, LP.04 four leaves visible stage, LP.06 six leaves visible stage, LP.08 eight leaves visible stage, LP.10 ten leaves visible stage, LP.12 twelve leaves visible stage, RNA metabolic process, carpel, cauline leaf, chloroplast, collective leaf structure, cotyledon, cytoplasm, e…	TRUE
Gene:6532551254	AT1G31850	AT1G31850.4	protein_coding	S-adenosyl-L-methionine-dependent methyltransferases superfamily protein;(source:Araport11)		chloroplast, Golgi apparatus, Golgi medial cisterna, LP.02 two leaves visible stage, LP.04 four leaves visible stage, LP.06 six leaves visible stage, LP.08 eight leaves visible stage, LP.10 ten leaves visible stage, LP.12 twelve leaves visible stage, RNA metabolic process, carpel, cauline leaf, chloroplast, collective leaf structure, cotyledon, cytoplasm, endosome, flower, flower pedicel, floweri…	TRUE
Gene:1005715336	AT1G31850	AT1G31850.2	protein_coding	S-adenosyl-L-methionine-dependent methyltransferases superfamily protein;(source:Araport11)		chloroplast, Golgi apparatus, Golgi medial cisterna, LP.02 two leaves visible stage, LP.04 four leaves visible stage, LP.06 six leaves visible stage, LP.08 eight leaves visible stage, LP.10 ten leaves visible stage, LP.12 twelve leaves visible stage, RNA metabolic process, carpel, cauline leaf, chloroplast, collective leaf structure, cotyledon, cytoplasm, endosome, flower, flower pedicel, floweri…	TRUE
Gene:6532547822	AT1G31860	AT1G31860.3	protein_coding	encodes a bifunctional protein that has phosphoribosyl-ATP pyrophosphohydrolase (PRA-PH) and phosphoribosyl-AMP cyclohydrolase (PRA-CH) activities.	HISN2; HISTIDINE BIOSYNTHESIS 2	chloroplast, LP.02 two leaves visible stage, LP.04 four leaves visible stage, LP.06 six leaves visible stage, LP.08 eight leaves visible stage, LP.10 ten leaves visible stage, LP.12 twelve leaves visible stage, carpel, cauline leaf, chloroplast, chloroplast stroma, collective leaf structure, cotyledon, cytosol, flower, flower pedicel, flowering stage, guard cell, histidine biosynthetic process, h…	TRUE
Gene:6532557622	AT1G31860	AT1G31860.2	protein_coding	encodes a bifunctional protein that has phosphoribosyl-ATP pyrophosphohydrolase (PRA-PH) and phosphoribosyl-AMP cyclohydrolase (PRA-CH) activities.	HISN2; HISTIDINE BIOSYNTHESIS 2	chloroplast, LP.02 two leaves visible stage, LP.04 four leaves visible stage, LP.06 six leaves visible stage, LP.08 eight leaves visible stage, LP.10 ten leaves visible stage, LP.12 twelve leaves visible stage, carpel, cauline leaf, chloroplast, chloroplast stroma, collective leaf structure, cotyledon, cytosol, flower, flower pedicel, flowering stage, guard cell, histidine biosynthetic process, h…	TRUE
Gene:2034515	AT1G31860	AT1G31860.1	protein_coding	encodes a bifunctional protein that has phosphoribosyl-ATP pyrophosphohydrolase (PRA-PH) and phosphoribosyl-AMP cyclohydrolase (PRA-CH) activities.	AT-IE; HISN2; HISTIDINE BIOSYNTHESIS 2	chloroplast, chloroplast stroma, LP.02 two leaves visible stage, LP.04 four leaves visible stage, LP.06 six leaves visible stage, LP.08 eight leaves visible stage, LP.10 ten leaves visible stage, LP.12 twelve leaves visible stage, carpel, cauline leaf, chloroplast, chloroplast stroma, collective leaf structure, cotyledon, cytosol, flower, flower pedicel, flowering stage, guard cell, histidine bio…	TRUE
Gene:2034500	AT1G31870	AT1G31870.1	protein_coding	Ortholog of yeast BUD13 RES complex protein. Functions in pre mRNA processing of RNAs expressed in embryos.	BUD SITESELECTION PROTEIN 13; BUD13	cytoplasm, cultured plant cell, L mature pollen stage, LP.02 two leaves visible stage, LP.04 four leaves visible stage, LP.06 six leaves visible stage, LP.08 eight leaves visible stage, LP.10 ten leaves visible stage, LP.12 twelve leaves visible stage, M germinated pollen stage, RES complex, U2-type spliceosomal complex, carpel, cauline leaf, collective leaf structure, cotyledon, cultured plant c…	TRUE
Gene:1009021250	AT1G31870	AT1G31870.2	protein_coding	Ortholog of yeast BUD13. Functions in pre mRNA processing of RNAs expressed in embryos.	BUD SITESELECTION PROTEIN 13; BUD13	cytoplasm, cultured plant cell, L mature pollen stage, LP.02 two leaves visible stage, LP.04 four leaves visible stage, LP.06 six leaves visible stage, LP.08 eight leaves visible stage, LP.10 ten leaves visible stage, LP.12 twelve leaves visible stage, M germinated pollen stage, RES complex, U2-type spliceosomal complex, carpel, cauline leaf, collective leaf structure, cotyledon, cultured plant c…	TRUE
Gene:6532561132	AT1G31880	AT1G31880.2	protein_coding	Belongs to five-member BRX gene family. Arabidopsis BRX genes share high levels of similarity among each others, with several conserved domains. The most distinct is BRX domain - highly conserved in all BRX genes among distantly related species. This protein-protein interaction domain is required and sufficient for BRX activity. BRX encodes a key regulator of cell proliferation and elongation in …		nucleus, auxin export across the plasma membrane, auxin-activated signaling pathway, cell differentiation, cytokinin-activated signaling pathway, flower, guard cell, identical protein binding, lateral root development, maintenance of root meristem identity, nucleus, phloem, phloem development, protein binding, regulation of root development, response to abscisic acid, root, root development, seed…	TRUE
Gene:2034485	AT1G31880	AT1G31880.1	protein_coding	Belongs to five-member BRX gene family. Arabidopsis BRX genes share high levels of similarity among each others, with several conserved domains. The most distinct is BRX domain - highly conserved in all BRX genes among distantly related species. This protein-protein interaction domain is required and sufficient for BRX activity. BRX encodes a key regulator of cell proliferation and elongation in …	BREVIS RADIX; BRX; NLM9	nucleus, auxin export across the plasma membrane, auxin-activated signaling pathway, cell differentiation, cytokinin-activated signaling pathway, flower, guard cell, identical protein binding, lateral root development, maintenance of root meristem identity, nucleus, phloem, phloem development, protein binding, regulation of root development, response to abscisic acid, root, root development, seed…	TRUE
Gene:6532556959	AT1G31885	AT1G31885.3	protein_coding	NOD26-like intrinsic protein 3;(source:Araport11)		cell-to-cell mobile RNA, channel activity, regulation of biological quality, root morphogenesis, tissue development, transmembrane transport	FALSE
Gene:2826184	AT1G31885	AT1G31885.1	protein_coding	NOD26-like intrinsic protein 3;(source:Araport11)	NIP3;1; NOD26-LIKE INTRINSIC PROTEIN 3;1	cell-to-cell mobile RNA, channel activity, regulation of biological quality, root morphogenesis, tissue development, transmembrane transport	FALSE
Gene:6532556960	AT1G31885	AT1G31885.2	protein_coding	NOD26-like intrinsic protein 3;(source:Araport11)		cell-to-cell mobile RNA, channel activity, regulation of biological quality, root morphogenesis, tissue development, transmembrane transport	FALSE
Gene:6532547126	AT1G31900	AT1G31900.2	pseudogene	pseudogene of FAD/NAD(P)-binding oxidoreductase family protein;(source:Araport11)		guard cell	TRUE
Gene:2826189	AT1G31900	AT1G31900.1	pseudogene	pseudogene of FAD/NAD(P)-binding oxidoreductase family protein;(source:Araport11)		guard cell	TRUE
Gene:2034465	AT1G31910	AT1G31910.1	protein_coding	GHMP kinase family protein;(source:Araport11)		cytoplasm, L mature pollen stage, LP.02 two leaves visible stage, LP.04 four leaves visible stage, LP.06 six leaves visible stage, LP.08 eight leaves visible stage, LP.10 ten leaves visible stage, LP.12 twelve leaves visible stage, M germinated pollen stage, carpel, cauline leaf, collective leaf structure, cotyledon, cytoplasm, farnesyl diphosphate biosynthetic process, mevalonate pathway, flower…	TRUE
Gene:6530296291	AT1G31910	AT1G31910.2	protein_coding	GHMP kinase family protein;(source:Araport11)		cytoplasm, L mature pollen stage, LP.02 two leaves visible stage, LP.04 four leaves visible stage, LP.06 six leaves visible stage, LP.08 eight leaves visible stage, LP.10 ten leaves visible stage, LP.12 twelve leaves visible stage, M germinated pollen stage, carpel, cauline leaf, collective leaf structure, cotyledon, cytoplasm, farnesyl diphosphate biosynthetic process, mevalonate pathway, flower…	TRUE
Gene:2034455	AT1G31920	AT1G31920.1	protein_coding	Tetratricopeptide repeat (TPR)-like superfamily protein;(source:Araport11)		chloroplast, LP.02 two leaves visible stage, LP.04 four leaves visible stage, LP.06 six leaves visible stage, LP.08 eight leaves visible stage, LP.10 ten leaves visible stage, LP.12 twelve leaves visible stage, RNA modification, aromatic compound biosynthetic process, cauline leaf, cellular nitrogen compound biosynthetic process, chlorophyll metabolic process, chloroplast, collective leaf structu…	FALSE
Gene:6532557791	AT1G31930	AT1G31930.4	protein_coding	Encodes XLG3 (extra-large G protein 3) that shows significant similarity to the G protein alpha subunit in its C terminal region. Involved in the regulation of root morphological and growth responses.		nucleus, G protein-coupled receptor binding, G-protein beta/gamma-subunit complex binding, GTP binding, GTPase activity, LP.02 two leaves visible stage, LP.04 four leaves visible stage, LP.06 six leaves visible stage, LP.08 eight leaves visible stage, LP.10 ten leaves visible stage, LP.12 twelve leaves visible stage, adenylate cyclase-modulating G protein-coupled receptor signaling pathway, carpe…	TRUE
Gene:2034445	AT1G31930	AT1G31930.1	protein_coding	Encodes XLG3 (extra-large G protein 3) that shows significant similarity to the G protein alpha subunit in its C terminal region. Involved in the regulation of root morphological and growth responses.	EXTRA-LARGE GTP-BINDING PROTEIN 3; XLG3	nucleus, G protein-coupled receptor binding, G-protein beta/gamma-subunit complex binding, GTP binding, GTPase activity, LP.02 two leaves visible stage, LP.04 four leaves visible stage, LP.06 six leaves visible stage, LP.08 eight leaves visible stage, LP.10 ten leaves visible stage, LP.12 twelve leaves visible stage, adenylate cyclase-modulating G protein-coupled receptor signaling pathway, carpe…	TRUE
Gene:6532557793	AT1G31930	AT1G31930.6	protein_coding	Encodes XLG3 (extra-large G protein 3) that shows significant similarity to the G protein alpha subunit in its C terminal region. Involved in the regulation of root morphological and growth responses.		nucleus, G protein-coupled receptor binding, G-protein beta/gamma-subunit complex binding, GTP binding, GTPase activity, LP.02 two leaves visible stage, LP.04 four leaves visible stage, LP.06 six leaves visible stage, LP.08 eight leaves visible stage, LP.10 ten leaves visible stage, LP.12 twelve leaves visible stage, adenylate cyclase-modulating G protein-coupled receptor signaling pathway, carpe…	TRUE
Gene:6532557792	AT1G31930	AT1G31930.5	protein_coding	Encodes XLG3 (extra-large G protein 3) that shows significant similarity to the G protein alpha subunit in its C terminal region. Involved in the regulation of root morphological and growth responses.		nucleus, G protein-coupled receptor binding, G-protein beta/gamma-subunit complex binding, GTP binding, GTPase activity, LP.02 two leaves visible stage, LP.04 four leaves visible stage, LP.06 six leaves visible stage, LP.08 eight leaves visible stage, LP.10 ten leaves visible stage, LP.12 twelve leaves visible stage, adenylate cyclase-modulating G protein-coupled receptor signaling pathway, carpe…	TRUE
Gene:1005715337	AT1G31930	AT1G31930.2	protein_coding	Encodes XLG3 (extra-large G protein 3) that shows significant similarity to the G protein alpha subunit in its C terminal region. Involved in the regulation of root morphological and growth responses.	EXTRA-LARGE GTP-BINDING PROTEIN 3; XLG3	nucleus, G protein-coupled receptor binding, G-protein beta/gamma-subunit complex binding, GTP binding, GTPase activity, LP.02 two leaves visible stage, LP.04 four leaves visible stage, LP.06 six leaves visible stage, LP.08 eight leaves visible stage, LP.10 ten leaves visible stage, LP.12 twelve leaves visible stage, adenylate cyclase-modulating G protein-coupled receptor signaling pathway, carpe…	TRUE
Gene:6530296292	AT1G31930	AT1G31930.3	protein_coding	Encodes XLG3 (extra-large G protein 3) that shows significant similarity to the G protein alpha subunit in its C terminal region. Involved in the regulation of root morphological and growth responses.	EXTRA-LARGE GTP-BINDING PROTEIN 3; XLG3	nucleus, G protein-coupled receptor binding, G-protein beta/gamma-subunit complex binding, GTP binding, GTPase activity, LP.02 two leaves visible stage, LP.04 four leaves visible stage, LP.06 six leaves visible stage, LP.08 eight leaves visible stage, LP.10 ten leaves visible stage, LP.12 twelve leaves visible stage, adenylate cyclase-modulating G protein-coupled receptor signaling pathway, carpe…	TRUE
Gene:4515100695	AT1G31935	AT1G31935.1	other_rna	Has been identified as a translated small open reading frame by ribosome profiling.	SHORT OPEN READING FRAME 12; SORF12	biological process unknown, cellular component unknown, guard cell, molecular function unknown	TRUE
Gene:3434256	AT1G31940	AT1G31940.1	protein_coding	cystic fibrosis transmembrane conductance regulator;(source:Araport11)		nucleus, LP.02 two leaves visible stage, LP.04 four leaves visible stage, LP.06 six leaves visible stage, LP.08 eight leaves visible stage, LP.10 ten leaves visible stage, LP.12 twelve leaves visible stage, aromatic compound catabolic process, carpel, cauline leaf, cellular nitrogen compound catabolic process, collective leaf structure, cotyledon, flower, flower pedicel, flowering stage, guard ce…	TRUE
Gene:3434268	AT1G31950	AT1G31950.1	protein_coding	Sesterterpene synthase which produces various sesterpne backbones bia type-A cyclization mechanism.	TERPENE SYNTHASE 29; TPS29	chloroplast, vascular leaf, LP.02 two leaves visible stage, LP.04 four leaves visible stage, RNA metabolic process, chloroplast, collective leaf structure, cyclase activity, diterpenoid biosynthetic process, flower, fruit, hypocotyl, magnesium ion binding, petal differentiation and expansion stage, petiole, root, sesquiterpene biosynthetic process, stem, terpene synthase activity, vascular leaf	FALSE
Gene:6532560056	AT1G31950	AT1G31950.2	protein_coding	Sesterterpene synthase which produces various sesterpne backbones bia type-A cyclization mechanism.	TERPENE SYNTHASE 29; TPS29	chloroplast, LP.02 two leaves visible stage, LP.04 four leaves visible stage, RNA metabolic process, chloroplast, collective leaf structure, cyclase activity, diterpenoid biosynthetic process, flower, fruit, hypocotyl, magnesium ion binding, petal differentiation and expansion stage, petiole, root, sesquiterpene biosynthetic process, stem, terpene synthase activity, vascular leaf	FALSE
Gene:6532548928	AT1G31950	AT1G31950.3	protein_coding	Sesterterpene synthase which produces various sesterpne backbones bia type-A cyclization mechanism.	TERPENE SYNTHASE 29; TPS29	chloroplast, LP.02 two leaves visible stage, LP.04 four leaves visible stage, RNA metabolic process, chloroplast, collective leaf structure, cyclase activity, diterpenoid biosynthetic process, flower, fruit, hypocotyl, magnesium ion binding, petal differentiation and expansion stage, petiole, root, sesquiterpene biosynthetic process, stem, terpene synthase activity, vascular leaf	FALSE
Gene:3434264	AT1G31960	AT1G31960.1	protein_coding	hypothetical protein;(source:Araport11)		biological process unknown, cellular component unknown, molecular function unknown, synergid	FALSE
Gene:3434260	AT1G31970	AT1G31970.1	protein_coding	DEA(D/H)-box RNA helicase family protein;(source:Araport11)	RH5; STRESS RESPONSE SUPPRESSOR 1; STRS1	nucleus, cultured plant cell, LP.02 two leaves visible stage, LP.04 four leaves visible stage, LP.06 six leaves visible stage, LP.08 eight leaves visible stage, LP.10 ten leaves visible stage, LP.12 twelve leaves visible stage, RNA binding, RNA helicase activity, carpel, cauline leaf, cell-to-cell mobile RNA, collective leaf structure, cotyledon, cultured plant cell, flower, flower pedicel, flowe…	TRUE
Gene:2823382	AT1G31983	AT1G31983.1	pseudogene	pseudogene of F-box/RNI-like/FBD-like domains-containing protein;(source:Araport11)			FALSE
Gene:504954021	AT1G31990	AT1G31990.1	protein_coding	transmembrane protein;(source:Araport11)		mitochondrion, biological process unknown, mitochondrion, molecular function unknown	TRUE
Gene:2823372	AT1G31993	AT1G31993.1	transposable_element_gene	transposable_element_gene;(source:Araport11);gypsy-like retrotransposon family, has a 3.8e-142 P-value blast match to GB:AAD19359 polyprotein (gypsy_Ty3-element) (Sorghum bicolor);(source:TAIR10)			FALSE
Gene:2195390	AT1G32000	AT1G32000.1	protein_coding	hypothetical protein;(source:Araport11)		nucleus, biological process unknown, molecular function unknown, nucleus	FALSE
Gene:2195395	AT1G32010	AT1G32010.1	protein_coding	myosin heavy chain-like protein;(source:Araport11)		nucleus, biological process unknown, molecular function unknown, nucleus	FALSE
Gene:2195385	AT1G32020	AT1G32020.1	protein_coding	F-box family protein;(source:Araport11)		biological process unknown, cellular component unknown, molecular function unknown	FALSE
Gene:2195380	AT1G32030	AT1G32030.1	protein_coding	plant-specific B3-DNA-binding domain protein (DUF313);(source:Araport11)		nucleus, biological process unknown, molecular function unknown, nucleus	FALSE
Gene:2195375	AT1G32040	AT1G32040.1	transposable_element_gene	transposable_element_gene;(source:Araport11);similar to unknown protein [Arabidopsis thaliana] (TAIR:AT4G06603.1);(source:TAIR10)			FALSE
Gene:2823377	AT1G32045	AT1G32045.1	transposable_element_gene	transposable_element_gene;(source:Araport11);gypsy-like retrotransposon family, has a 5.7e-07 P-value blast match to GB:BAA84458 GAG-POL precursor (gypsy_Ty3-element) (Oryza sativa)gi|5902445|dbj|BAA84458.1| GAG-POL precursor (Oryza sativa (japonica cultivar-group)) (RIRE2) (Gypsy_Ty3-family);(source:TAIR10)			FALSE
Gene:4515100696	AT1G32049	AT1G32049.1	pseudogene	pseudogene of RPB1a;(source:Araport11)			FALSE
Gene:2195370	AT1G32050	AT1G32050.1	protein_coding	SCAMP family protein;(source:Araport11)	ATSCAMP5; SCAMP5; SECRETORY CARRIER MEMBRANE PROTEIN 5	Golgi apparatus, plasma membrane, Golgi apparatus, LP.02 two leaves visible stage, LP.04 four leaves visible stage, LP.06 six leaves visible stage, LP.08 eight leaves visible stage, LP.10 ten leaves visible stage, LP.12 twelve leaves visible stage, M germinated pollen stage, carpel, cauline leaf, cell-to-cell mobile RNA, cellular macromolecule metabolic process, collective leaf structure, cotyled…	TRUE
Gene:2195365	AT1G32060	AT1G32060.1	protein_coding	Phosphoribulokinase is an essential enzyme of the Calvin-Benson-Bassham (CBB) cycle (photosynthetic carbon fixation). It catalyzes the ATP-dependent conversion of ribulose-5-phosphate (Ru5P) to ribulose-1,5-bisphosphate.	PHOSPHORIBULOKINASE; PRK	chloroplast, chloroplast stroma, cytosol, thylakoid, chloroplast envelope, apoplast, fruit, cotyledon, vascular leaf, juvenile vascular leaf, seedling development stage, LP.02 two leaves visible stage, LP.04 four leaves visible stage, LP.06 six leaves visible stage, LP.08 eight leaves visible stage, LP.10 ten leaves visible stage, LP.12 twelve leaves visible stage, NOT cytosol, apoplast, carpel, …	TRUE
Gene:1006229869	AT1G32070	AT1G32070.2	protein_coding	Encodes a acetyltransferase (NSI) that is localized in the nucleus and chloroplast. It interacts with the geminivirus movement protein NSP. This interaction is required for viral infection and systemic spread. Acetylates the viral coat protein (CP) in vitro, but not NSP. NSP inhibits NSI activity in vitro. In the chloroplast NSI functions in the dynamic reorganization thylakoid membrane complexes…	ATNSI; GCN5&#8208;RELATED N&#8208;ACETYLTRANSFERASE 2; GNAT2; NSI; NUCLEAR SHUTTLE INTERACTING; SEROTONIN N-ACETYL TRANSFERASE; SEROTONIN N-ACETYLTRANSFERASE 1; SNAT; SNAT1	chloroplast, nucleus, LP.02 two leaves visible stage, LP.04 four leaves visible stage, LP.06 six leaves visible stage, LP.08 eight leaves visible stage, LP.10 ten leaves visible stage, LP.12 twelve leaves visible stage, N-acetyltransferase activity, aralkylamine N-acetyltransferase activity, carpel, cauline leaf, chloroplast, collective leaf structure, cotyledon, cytoplasm, flower, flower pedicel…	TRUE
Gene:4010711896	AT1G32070	AT1G32070.3	protein_coding	Encodes a acetyltransferase (NSI) that is localized in the nucleus and chloroplast. It interacts with the geminivirus movement protein NSP. This interaction is required for viral infection and systemic spread. Acetylates the viral coat protein (CP) in vitro, but not NSP. NSP inhibits NSI activity in vitro. In the chloroplast NSI functions in the dynamic reorganization thylakoid membrane complexes…	ATNSI; GCN5&#8208;RELATED N&#8208;ACETYLTRANSFERASE 2; GNAT2; NSI; NUCLEAR SHUTTLE INTERACTING; SEROTONIN N-ACETYL TRANSFERASE; SEROTONIN N-ACETYLTRANSFERASE 1; SNAT; SNAT1	chloroplast, nucleus, LP.02 two leaves visible stage, LP.04 four leaves visible stage, LP.06 six leaves visible stage, LP.08 eight leaves visible stage, LP.10 ten leaves visible stage, LP.12 twelve leaves visible stage, N-acetyltransferase activity, aralkylamine N-acetyltransferase activity, carpel, cauline leaf, chloroplast, collective leaf structure, cotyledon, cytoplasm, flower, flower pedicel…	TRUE
Gene:2195360	AT1G32070	AT1G32070.1	protein_coding	Encodes a acetyltransferase (NSI) that is localized in the nucleus and chloroplast. It interacts with the geminivirus movement protein NSP. This interaction is required for viral infection and systemic spread. Acetylates the viral coat protein (CP) in vitro, but not NSP. NSP inhibits NSI activity in vitro. In the chloroplast NSI functions in the dynamic reorganization thylakoid membrane complexes…	ATNSI; GCN5&#8208;RELATED N&#8208;ACETYLTRANSFERASE 2; GNAT2; NSI; NUCLEAR SHUTTLE INTERACTING; SEROTONIN N-ACETYL TRANSFERASE; SEROTONIN N-ACETYLTRANSFERASE 1; SNAT; SNAT1	chloroplast, nucleus, LP.02 two leaves visible stage, LP.04 four leaves visible stage, LP.06 six leaves visible stage, LP.08 eight leaves visible stage, LP.10 ten leaves visible stage, LP.12 twelve leaves visible stage, N-acetyltransferase activity, aralkylamine N-acetyltransferase activity, carpel, cauline leaf, chloroplast, collective leaf structure, cotyledon, cytoplasm, flower, flower pedicel…	TRUE
Gene:3433987	AT1G32080	AT1G32080.1	protein_coding	Encodes a plant LrgAB/CidAB protein localized to the chloroplast envelope that is involved in chloroplast development, carbon partitioning, ABA/drought response, and leaf senescence. The gene may have evolved from gene fusion of bacterial lrgA and lrgB.	ATLRGB; LRGB; PLGG; PLGG1	chloroplast, chloroplast envelope, vascular leaf, LP.02 two leaves visible stage, LP.04 four leaves visible stage, LP.06 six leaves visible stage, LP.08 eight leaves visible stage, LP.10 ten leaves visible stage, LP.12 twelve leaves visible stage, carpel, cauline leaf, cellular response to water deprivation, chloroplast, chloroplast envelope, chloroplast inner membrane, chloroplast organization, …	TRUE
Gene:2031734	AT1G32090	AT1G32090.1	protein_coding	early-responsive to dehydration stress protein (ERD4);(source:Araport11)	OSCA1.8	Golgi apparatus, chloroplast, plasma membrane, plasmodesma, plant callus, cultured plant cell, Golgi apparatus, LP.02 two leaves visible stage, LP.04 four leaves visible stage, LP.06 six leaves visible stage, LP.08 eight leaves visible stage, LP.10 ten leaves visible stage, LP.12 twelve leaves visible stage, RNA metabolic process, calcium activated cation channel activity, carboxylic acid metabol…	TRUE
Gene:2031729	AT1G32100	AT1G32100.1	protein_coding	Encodes a pinoresinol reductase involved in lignan biosynthesis. Expressed strongly in roots and less strongly in stems. Shows specificity for pinoresinol and not lariciresinol.	ATPRR1; PINORESINOL REDUCTASE 1; PRR1	cytoplasm, LP.02 two leaves visible stage, LP.04 four leaves visible stage, LP.06 six leaves visible stage, LP.08 eight leaves visible stage, LP.10 ten leaves visible stage, LP.12 twelve leaves visible stage, carpel, cauline leaf, collective leaf structure, cotyledon, cytoplasm, embryo sac central cell, flower, flower pedicel, flowering stage, guard cell, hypocotyl, inflorescence meristem, leaf a…	TRUE
Gene:2825898	AT1G32110	AT1G32110.1	pseudogene	pseudogene of DNA-directed RNA polymerase family protein;(source:Araport11)			FALSE
Gene:2031719	AT1G32120	AT1G32120.1	protein_coding	serine/threonine-protein phosphatase 7 long form-like protein;(source:Araport11)		nucleus, vascular leaf, carpel, cell differentiation, cellular localization, collective leaf structure, flower, flower pedicel, flowering stage, guard cell, hypocotyl, macromolecule biosynthetic process, mature plant embryo stage, meristem maintenance, molecular function unknown, nucleus, petal differentiation and expansion stage, plant embryo, plant embryo cotyledonary stage, plant embryo globul…	FALSE
Gene:6532560517	AT1G32127	AT1G32127.1	protein_coding	plant viral-response family protein;(source:Araport11)		aromatic compound biosynthetic process, cellular component unknown, cellular response to organic substance, cellular response to oxygen-containing compound, defense response to bacterium, defense response to fungus, developmental growth, molecular function unknown, monocarboxylic acid biosynthetic process, organic cyclic compound biosynthetic process, organic hydroxy compound biosynthetic process…	FALSE
Gene:6532560519	AT1G32127	AT1G32127.2	protein_coding	plant viral-response family protein;(source:Araport11)		aromatic compound biosynthetic process, cellular component unknown, cellular response to organic substance, cellular response to oxygen-containing compound, defense response to bacterium, defense response to fungus, developmental growth, molecular function unknown, monocarboxylic acid biosynthetic process, organic cyclic compound biosynthetic process, organic hydroxy compound biosynthetic process…	FALSE
Gene:6530296293	AT1G32130	AT1G32130.2	protein_coding	The C-terminal portion of this protein has high homology to the C-termini of the IWS1 (Interacts With Spt6) proteins found in yeast and humans. Interacts with transcription factor BES1. Involved in brassinosteroid-regulated gene expression.	HIGH NITROGEN INSENSITIVE 9; HNI9; IWS1	nucleus, L mature pollen stage, LP.02 two leaves visible stage, LP.04 four leaves visible stage, LP.06 six leaves visible stage, LP.08 eight leaves visible stage, LP.10 ten leaves visible stage, LP.12 twelve leaves visible stage, M germinated pollen stage, brassinosteroid mediated signaling pathway, carpel, cauline leaf, collective leaf structure, cotyledon, cultured plant cell, flower, flower pe…	FALSE
Gene:2031714	AT1G32130	AT1G32130.1	protein_coding	The C-terminal portion of this protein has high homology to the C-termini of the IWS1 (Interacts With Spt6) proteins found in yeast and humans. Interacts with transcription factor BES1. Involved in brassinosteroid-regulated gene expression.	ARABIDOPSIS THALIANA IWS1 (FROM YEAST INTERACTS WITH SPT6); ATIWS1; HIGH NITROGEN INSENSITIVE 9; HNI9; IWS1	nucleus, cultured plant cell, L mature pollen stage, LP.02 two leaves visible stage, LP.04 four leaves visible stage, LP.06 six leaves visible stage, LP.08 eight leaves visible stage, LP.10 ten leaves visible stage, LP.12 twelve leaves visible stage, M germinated pollen stage, brassinosteroid mediated signaling pathway, carpel, cauline leaf, collective leaf structure, cotyledon, cultured plant ce…	FALSE
Gene:2031769	AT1G32140	AT1G32140.1	protein_coding	F-box family protein;(source:Araport11)		biological process unknown, cellular component unknown, molecular function unknown	FALSE
Gene:2031704	AT1G32150	AT1G32150.1	protein_coding	Encodes a G group bZIP transcription factor family member that can bind cis elements with an ACGT core, such as G-box, Hex, C-box and As-1. The protein is localized in the nucleus and can homodimerize and can heterodimerize with other G group members.	ATBZIP68; BASIC REGION/LEUCINE ZIPPER TRANSCRIPTION FACTOR 68; BZIP68	nucleus, fruit, cultured plant cell, seedling development stage, DNA-binding transcription factor activity, LP.02 two leaves visible stage, LP.04 four leaves visible stage, LP.06 six leaves visible stage, LP.08 eight leaves visible stage, LP.10 ten leaves visible stage, LP.12 twelve leaves visible stage, carpel, cauline leaf, collective leaf structure, cotyledon, cultured plant cell, flower, flow…	TRUE
Gene:2031759	AT1G32160	AT1G32160.1	protein_coding	Interacts with chloroplast chaperone CLPC1, which unfolds and delivers substrates to the stromal CLPPRT protease complex for degradation.	DUF760-1; DUF760?1	chloroplast, chloroplast stroma, nucleus, LP.02 two leaves visible stage, LP.04 four leaves visible stage, LP.06 six leaves visible stage, LP.08 eight leaves visible stage, LP.10 ten leaves visible stage, LP.12 twelve leaves visible stage, carpel, cauline leaf, cell-to-cell mobile RNA, chloroplast, chloroplast stroma, collective leaf structure, cotyledon, flower, flower pedicel, flowering stage, …	TRUE
Gene:2031749	AT1G32170	AT1G32170.1	protein_coding	xyloglucan endotransglycosylase-related protein (XTR4) The mRNA is cell-to-cell mobile.	XTH30; XTR4; XYLOGLUCAN ENDOTRANSGLUCOSYLASE/HYDROLASE 30; XYLOGLUCAN ENDOTRANSGLYCOSYLASE 4	L mature pollen stage, LP.02 two leaves visible stage, LP.04 four leaves visible stage, LP.06 six leaves visible stage, LP.08 eight leaves visible stage, LP.10 ten leaves visible stage, LP.12 twelve leaves visible stage, M germinated pollen stage, anatomical structure maturation, carpel, catabolic process, cauline leaf, cell wall biogenesis, cell wall organization or biogenesis, cell-to-cell mobi…	TRUE
Gene:4515100697	AT1G32172	AT1G32172.1	other_rna	other_RNA;(source:Araport11)		biological process unknown, cellular component unknown, molecular function unknown	TRUE
Gene:2031739	AT1G32180	AT1G32180.1	protein_coding	encodes a gene similar to cellulose synthase	ATCSLD6; CELLULOSE SYNTHASE LIKE D6; CELLULOSE SYNTHASE-LIKE D6; CSLD6	Golgi apparatus, Golgi apparatus, cellulose biosynthetic process, cellulose synthase (UDP-forming) activity, cellulose synthase activity, collective leaf structure, flower, flowering stage, glycosyltransferase activity, mannan synthase activity, plant-type primary cell wall biogenesis, plasma membrane	FALSE
Gene:6532550291	AT1G32180	AT1G32180.2	protein_coding	encodes a gene similar to cellulose synthase		Golgi apparatus, Golgi apparatus, cellulose biosynthetic process, cellulose synthase (UDP-forming) activity, cellulose synthase activity, collective leaf structure, flower, flowering stage, glycosyltransferase activity, mannan synthase activity, plant-type primary cell wall biogenesis, plasma membrane	FALSE
Gene:4010711897	AT1G32190	AT1G32190.2	protein_coding	alpha/beta-Hydrolases superfamily protein;(source:Araport11)		extracellular region, LP.04 four leaves visible stage, RNA metabolic process, anatomical structure arrangement, carbohydrate derivative metabolic process, carpel, cauline leaf, collective leaf structure, embryo development ending in seed dormancy, extracellular region, flower, flower development, flower pedicel, flowering stage, guard cell, hydrolase activity, hypocotyl, leaf development, macromo…	TRUE
Gene:2031724	AT1G32190	AT1G32190.1	protein_coding	alpha/beta-Hydrolases superfamily protein;(source:Araport11)		extracellular region, LP.04 four leaves visible stage, RNA metabolic process, anatomical structure arrangement, carbohydrate derivative metabolic process, carpel, cauline leaf, collective leaf structure, embryo development ending in seed dormancy, extracellular region, flower, flower development, flower pedicel, flowering stage, guard cell, hydrolase activity, hypocotyl, leaf development, macromo…	TRUE
Gene:1005715376	AT1G32200	AT1G32200.2	protein_coding	Encodes a chloroplast glycerol-3-phosphate acyltransferase.Involved in the biosynthesis of chloroplast phosphatidylglycerol.	ACT1; ACYLTRANSFERASE 1; ATS1	chloroplast, vascular leaf, seedling development stage, CDP-diacylglycerol biosynthetic process, LP.02 two leaves visible stage, LP.04 four leaves visible stage, LP.06 six leaves visible stage, LP.08 eight leaves visible stage, LP.10 ten leaves visible stage, LP.12 twelve leaves visible stage, carpel, cauline leaf, chloroplast, chloroplast stroma, collective leaf structure, cotyledon, flower, flo…	TRUE
Gene:2031754	AT1G32200	AT1G32200.1	protein_coding	Encodes a chloroplast glycerol-3-phosphate acyltransferase.Involved in the biosynthesis of chloroplast phosphatidylglycerol.	ACT1; ACYLTRANSFERASE 1; ATS1	chloroplast, chloroplast stroma, vascular leaf, seedling development stage, CDP-diacylglycerol biosynthetic process, LP.02 two leaves visible stage, LP.04 four leaves visible stage, LP.06 six leaves visible stage, LP.08 eight leaves visible stage, LP.10 ten leaves visible stage, LP.12 twelve leaves visible stage, carpel, cauline leaf, chloroplast, chloroplast stroma, collective leaf structure, co…	TRUE
Gene:6532560679	AT1G32210	AT1G32210.2	protein_coding	Encodes protein involved in suppression of apoptosis. Complements a mammalian apoptosis suppressor mutation.		LP.02 two leaves visible stage, LP.04 four leaves visible stage, LP.06 six leaves visible stage, LP.08 eight leaves visible stage, LP.10 ten leaves visible stage, LP.12 twelve leaves visible stage, M germinated pollen stage, carpel, cauline leaf, collective leaf structure, cotyledon, endoplasmic reticulum, flower, flower pedicel, flowering stage, guard cell, hypocotyl, inflorescence meristem, lea…	TRUE
Gene:2031764	AT1G32210	AT1G32210.1	protein_coding	Encodes protein involved in suppression of apoptosis. Complements a mammalian apoptosis suppressor mutation.	ATDAD1; DEFENDER AGAINST APOPTOTIC DEATH 1	plant callus, LP.02 two leaves visible stage, LP.04 four leaves visible stage, LP.06 six leaves visible stage, LP.08 eight leaves visible stage, LP.10 ten leaves visible stage, LP.12 twelve leaves visible stage, M germinated pollen stage, carpel, cauline leaf, collective leaf structure, cotyledon, endoplasmic reticulum, flower, flower pedicel, flowering stage, guard cell, hypocotyl, inflorescence…	TRUE
Gene:2031709	AT1G32220	AT1G32220.1	protein_coding	NAD(P)-binding Rossmann-fold superfamily protein;(source:Araport11)		chloroplast, mitochondrion, thylakoid, plastoglobule, L mature pollen stage, LP.02 two leaves visible stage, LP.04 four leaves visible stage, LP.06 six leaves visible stage, LP.08 eight leaves visible stage, LP.10 ten leaves visible stage, LP.12 twelve leaves visible stage, M germinated pollen stage, carpel, cauline leaf, cell-to-cell mobile RNA, chloroplast, collective leaf structure, cotyledon,…	TRUE
Gene:5019473950	AT1G32225	AT1G32225.1	protein_coding	hypothetical protein;(source:Araport11)		mitochondrion, biological process unknown, mitochondrion, molecular function unknown	FALSE
Gene:5019473951	AT1G32230	AT1G32230.3	protein_coding	Encodes a protein belonging to the (ADP-ribosyl)transferase domain-containing subfamily of WWE protein-protein interaction domain protein family. Superoxide radicals are necessary and sufficient to propagate cell death or lesion formation in rcd1 mutants. Without stress treatment, RCD1 is localized in the nucleus. Under high salt or oxidative stress, RCD1 is found not only in the nucleus but also…	ARABIDOPSIS THALIANA P8 (INTERACTING PROTEIN); ATP8; ATRCD1; CEO; CEO1; RADICAL-INDUCED CELL DEATH1; RCD1; REDOX IMBALANCED 1; RIMB1	L mature pollen stage, LP.02 two leaves visible stage, LP.04 four leaves visible stage, LP.06 six leaves visible stage, LP.08 eight leaves visible stage, LP.10 ten leaves visible stage, LP.12 twelve leaves visible stage, M germinated pollen stage, NAD+ ADP-ribosyltransferase activity, NOT response to hydrogen peroxide, carpel, cauline leaf, cell-to-cell mobile RNA, collective leaf structure, coty…	TRUE
Gene:2031699	AT1G32230	AT1G32230.1	protein_coding	Encodes a protein belonging to the (ADP-ribosyl)transferase domain-containing subfamily of WWE protein-protein interaction domain protein family. Superoxide radicals are necessary and sufficient to propagate cell death or lesion formation in rcd1 mutants. Without stress treatment, RCD1 is localized in the nucleus. Under high salt or oxidative stress, RCD1 is found not only in the nucleus but also…	ARABIDOPSIS THALIANA P8 (INTERACTING PROTEIN); ATP8; ATRCD1; CEO; CEO1; RADICAL-INDUCED CELL DEATH1; RCD1; REDOX IMBALANCED 1; RIMB1	nucleus, L mature pollen stage, LP.02 two leaves visible stage, LP.04 four leaves visible stage, LP.06 six leaves visible stage, LP.08 eight leaves visible stage, LP.10 ten leaves visible stage, LP.12 twelve leaves visible stage, M germinated pollen stage, NAD+ ADP-ribosyltransferase activity, NOT response to hydrogen peroxide, carpel, cauline leaf, cell-to-cell mobile RNA, collective leaf struct…	TRUE
Gene:6532554406	AT1G32230	AT1G32230.4	protein_coding	Encodes a protein belonging to the (ADP-ribosyl)transferase domain-containing subfamily of WWE protein-protein interaction domain protein family. Superoxide radicals are necessary and sufficient to propagate cell death or lesion formation in rcd1 mutants. Without stress treatment, RCD1 is localized in the nucleus. Under high salt or oxidative stress, RCD1 is found not only in the nucleus but also…		nucleus, L mature pollen stage, LP.02 two leaves visible stage, LP.04 four leaves visible stage, LP.06 six leaves visible stage, LP.08 eight leaves visible stage, LP.10 ten leaves visible stage, LP.12 twelve leaves visible stage, M germinated pollen stage, NAD+ ADP-ribosyltransferase activity, NOT response to hydrogen peroxide, carpel, cauline leaf, cell-to-cell mobile RNA, collective leaf struct…	TRUE
Gene:1005715375	AT1G32230	AT1G32230.2	protein_coding	Encodes a protein belonging to the (ADP-ribosyl)transferase domain-containing subfamily of WWE protein-protein interaction domain protein family. Superoxide radicals are necessary and sufficient to propagate cell death or lesion formation in rcd1 mutants. Without stress treatment, RCD1 is localized in the nucleus. Under high salt or oxidative stress, RCD1 is found not only in the nucleus but also…	ARABIDOPSIS THALIANA P8 (INTERACTING PROTEIN); ATP8; ATRCD1; CEO; CEO1; RADICAL-INDUCED CELL DEATH1; RCD1; REDOX IMBALANCED 1; RIMB1	nucleus, L mature pollen stage, LP.02 two leaves visible stage, LP.04 four leaves visible stage, LP.06 six leaves visible stage, LP.08 eight leaves visible stage, LP.10 ten leaves visible stage, LP.12 twelve leaves visible stage, M germinated pollen stage, NAD+ ADP-ribosyltransferase activity, NOT response to hydrogen peroxide, carpel, cauline leaf, cell-to-cell mobile RNA, collective leaf struct…	TRUE
Gene:6532554405	AT1G32230	AT1G32230.6	protein_coding	Encodes a protein belonging to the (ADP-ribosyl)transferase domain-containing subfamily of WWE protein-protein interaction domain protein family. Superoxide radicals are necessary and sufficient to propagate cell death or lesion formation in rcd1 mutants. Without stress treatment, RCD1 is localized in the nucleus. Under high salt or oxidative stress, RCD1 is found not only in the nucleus but also…		nucleus, L mature pollen stage, LP.02 two leaves visible stage, LP.04 four leaves visible stage, LP.06 six leaves visible stage, LP.08 eight leaves visible stage, LP.10 ten leaves visible stage, LP.12 twelve leaves visible stage, M germinated pollen stage, NAD+ ADP-ribosyltransferase activity, NOT response to hydrogen peroxide, carpel, cauline leaf, cell-to-cell mobile RNA, collective leaf struct…	TRUE
Gene:6532557308	AT1G32230	AT1G32230.5	protein_coding	Encodes a protein belonging to the (ADP-ribosyl)transferase domain-containing subfamily of WWE protein-protein interaction domain protein family. Superoxide radicals are necessary and sufficient to propagate cell death or lesion formation in rcd1 mutants. Without stress treatment, RCD1 is localized in the nucleus. Under high salt or oxidative stress, RCD1 is found not only in the nucleus but also…		nucleus, L mature pollen stage, LP.02 two leaves visible stage, LP.04 four leaves visible stage, LP.06 six leaves visible stage, LP.08 eight leaves visible stage, LP.10 ten leaves visible stage, LP.12 twelve leaves visible stage, M germinated pollen stage, NAD+ ADP-ribosyltransferase activity, NOT response to hydrogen peroxide, carpel, cauline leaf, cell-to-cell mobile RNA, collective leaf struct…	TRUE
Gene:6532547210	AT1G32240	AT1G32240.3	protein_coding	Encodes a member of the KANADI family of putative transcription factors. Together with KAN1, this gene appears to be involved in the development of the carpel and the outer integument of the ovule.Along with KAN1 and KAN4 appears to regulate the proper localization of PIN1 in early embryogenesis.		nucleus, DNA-binding transcription factor activity, LP.02 two leaves visible stage, LP.04 four leaves visible stage, LP.06 six leaves visible stage, abaxial cell fate specification, carpel, carpel development, cauline leaf, collective leaf structure, cotyledon, flower, flower pedicel, flowering stage, guard cell, hypocotyl, inflorescence meristem, leaf lamina base, mature plant embryo stage, nucl…	TRUE
Gene:2028345	AT1G32240	AT1G32240.1	protein_coding	Encodes a member of the KANADI family of putative transcription factors. Together with KAN1, this gene appears to be involved in the development of the carpel and the outer integument of the ovule.Along with KAN1 and KAN4 appears to regulate the proper localization of PIN1 in early embryogenesis.	KAN2; KANADI 2	nucleus, DNA-binding transcription factor activity, LP.02 two leaves visible stage, LP.04 four leaves visible stage, LP.06 six leaves visible stage, abaxial cell fate specification, carpel, carpel development, cauline leaf, collective leaf structure, cotyledon, flower, flower pedicel, flowering stage, guard cell, hypocotyl, inflorescence meristem, leaf lamina base, mature plant embryo stage, nucl…	TRUE
Gene:6532547211	AT1G32240	AT1G32240.2	protein_coding	Encodes a member of the KANADI family of putative transcription factors. Together with KAN1, this gene appears to be involved in the development of the carpel and the outer integument of the ovule.Along with KAN1 and KAN4 appears to regulate the proper localization of PIN1 in early embryogenesis.		nucleus, DNA-binding transcription factor activity, LP.02 two leaves visible stage, LP.04 four leaves visible stage, LP.06 six leaves visible stage, abaxial cell fate specification, carpel, carpel development, cauline leaf, collective leaf structure, cotyledon, flower, flower pedicel, flowering stage, guard cell, hypocotyl, inflorescence meristem, leaf lamina base, mature plant embryo stage, nucl…	TRUE
Gene:3434160	AT1G32250	AT1G32250.1	protein_coding	Calcium-binding EF-hand family protein;(source:Araport11)		calcium ion binding, collective leaf structure, enzyme regulator activity, flower, flower bud, flowering stage, petal, petal differentiation and expansion stage	TRUE
Gene:3434148	AT1G32260	AT1G32260.1	protein_coding	envelope glycoprotein;(source:Araport11)		mitochondrion, LP.02 two leaves visible stage, LP.04 four leaves visible stage, LP.06 six leaves visible stage, LP.08 eight leaves visible stage, LP.10 ten leaves visible stage, LP.12 twelve leaves visible stage, carpel, cauline leaf, collective leaf structure, cotyledon, flower, flower pedicel, flowering stage, guard cell, hypocotyl, inflorescence meristem, leaf apex, leaf lamina base, mature pl…	TRUE
Gene:6532548488	AT1G32270	AT1G32270.2	protein_coding	member of SYP2 Gene Family; LE/vacuole localized.		nucleus, SNAP receptor activity, SNARE binding, SNARE complex, endomembrane system, flowering stage, intra-Golgi vesicle-mediated transport, intracellular protein transport, membrane, nucleus, stamen, stem, vesicle docking, vesicle fusion, vesicle-mediated transport	FALSE
Gene:3434164	AT1G32270	AT1G32270.1	protein_coding	member of SYP2 Gene Family; LE/vacuole localized.	ATSYP24; SYNTAXIN 24; SYP24	nucleus, SNAP receptor activity, SNARE binding, SNARE complex, endomembrane system, flowering stage, intra-Golgi vesicle-mediated transport, intracellular protein transport, membrane, nucleus, stamen, stem, vesicle docking, vesicle fusion, vesicle-mediated transport	FALSE
Gene:3434176	AT1G32280	AT1G32280.1	protein_coding	Encodes a homolog of the barley endosperm-specific gene END1 with seed and pollen specific expression.	ATEND1; END1; END1-LIKE 1	extracellular region, biological process unknown, embryo sac, endosperm development stage, extracellular region, molecular function unknown, plant embryo globular stage, pollen, seed	FALSE
Gene:3434168	AT1G32300	AT1G32300.1	protein_coding	D-arabinono-1,4-lactone oxidase family protein;(source:Araport11)	ATGULLO1; GULLO1; L -GULONO-1,4-LACTONE ( L -GULL) OXIDASE 1	extracellular region, D-arabinono-1,4-lactone oxidase activity, FAD binding, L mature pollen stage, L-ascorbic acid biosynthetic process, L-gulonolactone oxidase activity, LP.04 four leaves visible stage, collective leaf structure, extracellular region, flower, flower pedicel, flowering stage, membrane, oxidoreductase activity, petal, petal differentiation and expansion stage, plant embryo, plant…	FALSE
Gene:3690822	AT1G32310	AT1G32310.1	protein_coding	Encodes a plant-specific negative regulator of the APC/C complex. It is expressed during embryogenesis and early plant development and plays a key role in organ size control. Mutants are defective in mitosis I of pollen development, resulting in pollen without sperm nuclei.	SAMBA	LP.02 two leaves visible stage, LP.04 four leaves visible stage, LP.06 six leaves visible stage, LP.08 eight leaves visible stage, LP.10 ten leaves visible stage, LP.12 twelve leaves visible stage, anaphase-promoting complex binding, carpel, cauline leaf, collective leaf structure, cotyledon, flower, flower pedicel, flowering stage, guard cell, hypocotyl, inflorescence meristem, leaf apex, leaf l…	TRUE
Gene:3434184	AT1G32320	AT1G32320.1	protein_coding	member of MAP Kinase Kinase	ATMKK10; MAP KINASE KINASE 10; MKK10	MAP kinase kinase activity, MAPK cascade, cytoplasm, flower, flowering stage, protein serine/threonine kinase activity	TRUE
Gene:6532557283	AT1G32330	AT1G32330.2	protein_coding	Member of Heat Stress Transcription Factor (Hsf) family. Negatively regulated by HSP90.2.		nucleus, DNA-binding transcription factor activity, L mature pollen stage, LP.02 two leaves visible stage, LP.04 four leaves visible stage, LP.06 six leaves visible stage, LP.08 eight leaves visible stage, LP.10 ten leaves visible stage, LP.12 twelve leaves visible stage, M germinated pollen stage, RNA polymerase II cis-regulatory region sequence-specific DNA binding, carpel, cauline leaf, cellul…	FALSE
Gene:3434152	AT1G32330	AT1G32330.1	protein_coding	Member of Heat Stress Transcription Factor (Hsf) family. Negatively regulated by HSP90.2.	ATHSFA1D; HEAT SHOCK TRANSCRIPTION FACTOR A1D; HSFA1D	nucleus, DNA-binding transcription factor activity, L mature pollen stage, LP.02 two leaves visible stage, LP.04 four leaves visible stage, LP.06 six leaves visible stage, LP.08 eight leaves visible stage, LP.10 ten leaves visible stage, LP.12 twelve leaves visible stage, M germinated pollen stage, RNA polymerase II cis-regulatory region sequence-specific DNA binding, carpel, cauline leaf, cellul…	FALSE
Gene:1009021367	AT1G32337	AT1G32337.1	protein_coding	hypothetical protein;(source:Araport11)		biological process unknown, cellular component unknown, molecular function unknown	FALSE
Gene:3434156	AT1G32340	AT1G32340.1	protein_coding	Encodes a protein whose sequence is similar to tobacco hairpin-induced gene (HIN1) and Arabidopsis non-race specific disease resistance gene (NDR1). Expression is not detected under normal conditions and in response to cucumber mosaic virus or spermine.	NDR1/HIN1-LIKE 8; NHL8	nucleus, LP.02 two leaves visible stage, LP.04 four leaves visible stage, LP.06 six leaves visible stage, LP.08 eight leaves visible stage, LP.10 ten leaves visible stage, LP.12 twelve leaves visible stage, carpel, cauline leaf, collective leaf structure, cotyledon, cytoplasm, flower, flower pedicel, flowering stage, guard cell, hypocotyl, inflorescence meristem, leaf apex, leaf lamina base, matu…	TRUE
Gene:3434144	AT1G32350	AT1G32350.1	protein_coding	Alternative oxidase (AOX); terminal oxidases of electron transfer in mitochondria.	ALTERNATIVE OXIDASE 1D; AOX1D	mitochondrion, LP.04 four leaves visible stage, alternative oxidase activity, alternative respiration, flowering stage, guard cell, mitochondrion, petal differentiation and expansion stage, sepal, stamen, stem, superoxide-generating NADPH oxidase activity, ubiquinol:oxygen oxidoreductase activity, vascular leaf	TRUE
Gene:6532558673	AT1G32350	AT1G32350.2	protein_coding	Alternative oxidase (AOX); terminal oxidases of electron transfer in mitochondria.		mitochondrion, LP.04 four leaves visible stage, alternative oxidase activity, alternative respiration, flowering stage, guard cell, mitochondrion, petal differentiation and expansion stage, sepal, stamen, stem, superoxide-generating NADPH oxidase activity, ubiquinol:oxygen oxidoreductase activity, vascular leaf	TRUE
Gene:3434172	AT1G32360	AT1G32360.1	protein_coding	Three CCCH zinc finger domain protein that may have a role in growth repression. Component of the m6A writer complex; HAKAI is required for the interaction between HIZ1 and MTA (mRNA adenosine methylase A).	ATC3H12; C3H12; HAKAI-INTERACTING ZINC FINGER PROTEIN 1; HIZ1	cytoplasm, DNA-binding transcription factor activity, L mature pollen stage, LP.02 two leaves visible stage, LP.04 four leaves visible stage, LP.06 six leaves visible stage, LP.08 eight leaves visible stage, LP.10 ten leaves visible stage, LP.12 twelve leaves visible stage, M germinated pollen stage, carpel, cauline leaf, collective leaf structure, columella, cotyledon, cytoplasm, flower, flower …	TRUE
Gene:4515100698	AT1G32361	AT1G32361.1	protein_coding	Putative RING-H2 finger protein ATL1F precursor.	ARABIDOPSIS TÃ³XICOS EN LEVADURA 93; ATL1F; ATL93	cellular component unknown, molecular function unknown, protein ubiquitination	TRUE
Gene:1005715350	AT1G32370	AT1G32370.2	protein_coding	Encodes a 122 amino acid basic protein involved in tobamovirus multiplication in planta. The mRNA is cell-to-cell mobile.	TOBAMOVIRUS MULTIPLICATION 2B; TOM2B; TTM1	LP.02 two leaves visible stage, LP.04 four leaves visible stage, LP.06 six leaves visible stage, LP.08 eight leaves visible stage, LP.10 ten leaves visible stage, LP.12 twelve leaves visible stage, M germinated pollen stage, carpel, cauline leaf, cell-to-cell mobile RNA, collective leaf structure, cotyledon, flower, flower pedicel, flowering stage, guard cell, hypocotyl, inflorescence meristem, l…	TRUE
Gene:1009021256	AT1G32370	AT1G32370.4	protein_coding	Encodes a 122 amino acid basic protein involved in tobamovirus multiplication in planta. The mRNA is cell-to-cell mobile.	TOBAMOVIRUS MULTIPLICATION 2B; TOM2B; TTM1	LP.02 two leaves visible stage, LP.04 four leaves visible stage, LP.06 six leaves visible stage, LP.08 eight leaves visible stage, LP.10 ten leaves visible stage, LP.12 twelve leaves visible stage, M germinated pollen stage, carpel, cauline leaf, cell-to-cell mobile RNA, collective leaf structure, cotyledon, flower, flower pedicel, flowering stage, guard cell, hypocotyl, inflorescence meristem, l…	TRUE
Gene:1006229810	AT1G32370	AT1G32370.3	protein_coding	Encodes a 122 amino acid basic protein involved in tobamovirus multiplication in planta. The mRNA is cell-to-cell mobile.	TOBAMOVIRUS MULTIPLICATION 2B; TOM2B; TTM1	LP.02 two leaves visible stage, LP.04 four leaves visible stage, LP.06 six leaves visible stage, LP.08 eight leaves visible stage, LP.10 ten leaves visible stage, LP.12 twelve leaves visible stage, M germinated pollen stage, carpel, cauline leaf, cell-to-cell mobile RNA, collective leaf structure, cotyledon, flower, flower pedicel, flowering stage, guard cell, hypocotyl, inflorescence meristem, l…	TRUE
Gene:2033780	AT1G32370	AT1G32370.1	protein_coding	Encodes a 122 amino acid basic protein involved in tobamovirus multiplication in planta. The mRNA is cell-to-cell mobile.	TOBAMOVIRUS MULTIPLICATION 2B; TOM2B; TTM1	LP.02 two leaves visible stage, LP.04 four leaves visible stage, LP.06 six leaves visible stage, LP.08 eight leaves visible stage, LP.10 ten leaves visible stage, LP.12 twelve leaves visible stage, M germinated pollen stage, carpel, cauline leaf, cell-to-cell mobile RNA, collective leaf structure, cotyledon, flower, flower pedicel, flowering stage, guard cell, hypocotyl, inflorescence meristem, l…	TRUE
Gene:6532559289	AT1G32375	AT1G32375.2	protein_coding	F-box/RNI-like/FBD-like domains-containing protein;(source:Araport11)		biological process unknown, cellular component unknown, collective leaf structure, flower, flower pedicel, flowering stage, guard cell, mature plant embryo stage, molecular function unknown, petal differentiation and expansion stage, plant embryo, plant embryo bilateral stage, plant embryo cotyledonary stage, seed, sepal, shoot apex	FALSE
Gene:3690842	AT1G32375	AT1G32375.1	protein_coding	F-box/RNI-like/FBD-like domains-containing protein;(source:Araport11)		biological process unknown, cellular component unknown, collective leaf structure, flower, flower pedicel, flowering stage, guard cell, mature plant embryo stage, molecular function unknown, petal differentiation and expansion stage, plant embryo, plant embryo bilateral stage, plant embryo cotyledonary stage, seed, sepal, shoot apex	FALSE

## Sheet: Table S4
Table S4. Expressed protein coding genes in the mapped GRP1 locus.
(Sources of mRNA: P, Pla-1; C, Col-0; U, untreated; M, mock-inoculated; V, CaLCuV-inoculated. Blank in RNA fold-change if adjusted P ≧ 0.05.)
Locus	Amino acid polymorphism	Log2(fold change)	Log2(fold change)	Log2(fold change)	Log2(fold change)	Log2(fold change)	Log2(fold change)
	Pla-1 vs. Col-0	[P(U)]/[C(U)]	[P(V)]/[P(M)]	[C(V)]/[C(M)]	{[P(V)]/[P(M)]}/{[C(V)]/[C(M)]}	[P(V)]/[C(V)]	[P(M)]/[C(M)]
AT1G31120	no	0.344276							Log2(fold change)
AT1G31130	no	0.796626	0.261778		0.292691	1.08526	0.494747		4
AT1G31150	yes		-0.34753			-0.45267			3
AT1G31160	no						0.203566		2
AT1G31170	no	-0.251914							1
AT1G31175	yes		0.343718			0.592467	0.254118		0
AT1G31180	no		-0.509624			-0.200563			-1
AT1G31190	yes	0.221027	-0.264336				0.256013		-2
AT1G31200	no								-3
AT1G31220	yes					0.400554			-4
AT1G31230	yes		-0.246619
AT1G31240	yes
AT1G31243	no		0.420996			2.13826	1.92783
AT1G31280	yes	2.24526	-0.305625			0.972493	1.27933
AT1G31300	no					-0.324834	-0.199638
AT1G31320	no	-1.12106	-0.419229			-1.12747
AT1G31330	yes	-0.713199	-0.316239			-0.557403	-0.273267
AT1G31335	no					0.437733
AT1G31340	no
AT1G31350	yes		0.368495			1.02384	0.525675
AT1G31360	yes		0.276156
AT1G31410	yes	-0.539459				-0.471091	-0.346108
AT1G31420	yes	-0.814025	-0.274741			-0.694255	-0.442195
AT1G31430	yes	-1.37476
AT1G31440	yes	-1.8776	-0.725898	-0.157167	-0.506282	-1.99873	-1.41856
AT1G31460	yes	0.897429				0.96264	0.618453
AT1G31470	yes					-1.05552	-1.64096
AT1G31480	yes
AT1G31500	no
AT1G31540	yes	0.851313	0.594334		0.724012	1.51493	0.644446
AT1G31550	yes	1.84441
AT1G31580	(disrupted in Pla-1)	n.a.	n.a.		n.a.	n.a.	n.a.
AT1G31600	yes	-3.48542	0.390303	0.213451		-3.76262	-4.02036
AT1G31650	yes			-0.212504
AT1G31660	yes	0.267732
AT1G31690	yes	1.49913	-0.594972		-0.369004		0.780425
AT1G31710	yes	-1.01159	-0.56933			-2.05242	-1.23982
AT1G31730	yes	0.214813		-0.315195
AT1G31750	yes		0.385698			0.545724
AT1G31760	yes	-0.544844				-0.549187
AT1G31770	yes					-0.503827	-0.877465
AT1G31780	yes		-0.345839			-0.357913
AT1G31790	yes	0.484499	0.39766			1.0481	0.864964
AT1G31800	no	-0.249848	-0.264451			-0.209427
AT1G31810	yes	0.162858
AT1G31812	no	0.199225				0.230062	0.195643
AT1G31814	yes
AT1G31817	yes	-0.214476	-0.341185			-0.403213
AT1G31820	yes	1.92823				-0.772967	-0.75606
AT1G31830	yes	0.534897
AT1G31835	yes	-2.75993				-2.62083	-3.86788
AT1G31840	yes
AT1G31850	yes		-0.421464			-0.507444
AT1G31860	no		-0.316872			-0.77304
AT1G31870	yes
AT1G31880	no					-0.544406
AT1G31910	yes					-0.218092	-0.149766
AT1G31920	yes	-0.386115	-0.333075
AT1G31930	no					0.382722	0.233363
AT1G31940	no	0.670318	-0.266462			-0.285475
AT1G31970	no	0.680451				0.176389	0.19679
AT1G32050	yes	-0.772142	-0.204296			-0.745798	-0.523873
AT1G32060	no	-0.330205	-0.183718
AT1G32070	no
AT1G32080	yes	-0.701186	-0.278627			-0.314936
AT1G32090	yes	0.913749				1.68435	1.59075
AT1G32100	no					-0.881756
AT1G32120	yes	0.720732				0.577759	0.623267
AT1G32127	yes
AT1G32130	no	0.352912		-0.139345		0.259381
AT1G32150	yes	-0.252155	0.393665			0.257751
AT1G32160	yes						0.15331
AT1G32170	no
AT1G32190	no					0.874875	0.774001
AT1G32200	yes	-0.208148	-0.312935			-0.210398
AT1G32210	no	0.394312				0.624035	0.509413
AT1G32220	yes	-1.02185	-0.663855	-0.225	-0.319826	-0.802308	-0.361807
AT1G32230	yes	0.441787	0.238745		0.288791	0.318296
AT1G32240	yes
AT1G32260	yes
AT1G32310	no	-0.969667				-1.13367	-1.09876
AT1G32330	yes	0.408456				0.422817
AT1G32337	no
AT1G32340	yes	1.1505				0.441734	0.240627
AT1G32350	no					0.315947	0.253966
AT1G32370	yes		0.573931	0.237595		0.567868	0.249758

## Sheet: Table S5
Table S5. Primers used in this study.
Name	Sequence	Usage
ATUBQ1PROF	AAACTGCAGCTTAATTAACCGCGGATATTTCACAAATTGAACATAGACTAC	Cloning
ATUBQ1PROR	CATGCGTCGACGTACCCACTAGTCTTTTGTGTTTCGTCTTCTCTCAC	Cloning
E9TERF	CATGCGTCGACATCGATGTTCGAGTATTATGGCATTGG	Cloning
E9TERR	CCGGAATTCGTTAATTAAGGTACCGTTTGGGATGTTTTACTCCTCATATTAACTTC	Cloning
ATTCTPPROF	AAACTGCAGCTTAATTAACCAACACTCGAATCCCCACC	Cloning
ATTCTPPROR	CATGCGTCGACGTACCCACTAGTGGTCGCTTATTGATTGTTTTCTC	Cloning
NOSTERF	CATGCGTCGACATCGATAAGCAGATCGTTCAAACATTTGGCA	Cloning
NOSTERR	CCGGAATTCGTTAATTAAGGTACCCTTCCCGCGGCGATCTAGTAACATAGATGACAC	Cloning
AT1G31540F	GGTACCCACTAGTCAACAATGGCTTCTTCATCTTCTTC	Cloning
AT1G31540HAR	CATGCGTCGACTAAGCGTAATCTGGAACATCGTATGGGTATATGAAGTGATATAGCCGCATGCG	Cloning
COL0AT1G31540F	GGTACCCACTAGTCAACAATGGCTTCGTCATCTTCTTC	Cloning
PLA1AT1G31540.1R	CATGCGTCGACTAAGCGTAATCTGGAACATCGTATGGGTAGGAAAAGAGTTTGGAGATAA	Cloning
AT1G32230F	GGTACCCACTAGTCAACAATGGAAGCCAAGATCGTCAAGGTG	Cloning
AT1G32230MYCR	CATGCGTCGACTACAGATCCTCTTCAGAGATCAGTTTCTGTTCCAATCCACCTGCACCTTCTTCATG	Cloning
PLA11G31540RTF1	TTGAGCAATTAGAGGAAGAGGAAAGA	PCR
AT1G31540RTF3	GGTATACGACTCTTAGAGGACTGTT	PCR
AT1G31540SEQF4	TTGCGAGAGTTTGGTCGAGC	PCR
PLA11G32230RTF1	ACATAAGGTTGCAGAGAACGACATGT	PCR
HARTR	CCGGAATTCGTTAATTAAGGTACCGTTTGGGATGTTTTACTCCTCATATTAACTTC	PCR
MYCRTR	CAGATCCTCTTCAGAGATCAGTTTCTG	PCR
AP2MRTF	TGGCTGCTTCCGCCATCTATTTT	PCR
AP2MRTR	GACGCACAGGACAATTCCCTAACTC	PCR
CaLCuV1990F	ACATACATCAGAGTCGCAAGAG	PCR
CaLCuV1990R	ACTGCCCGGATTCACAATAA	PCR

## Sheet: Table S6
Table S6. Plasmids used or generated in this study.
Plasmid	Vector	Deiscription	Resistance in E. coli	Resistance in plant	Binary	Agrobacterium host	Source/reference
pUC19			Amp
pCAMBIA2300			Kan	Kan	Yes		Hajdukiewicz et al, 1994
pCAMBIA1300-PacI			Kan	Hyg	Yes		Tang et al., 2012
pMON921			Amp
pK7FWG2			Spec	Kan	Yes		Karimi et al., 2002
pNSB1090	pMON721	CaLCuV DNA A replicon	Strep/Spec	Kan	Yes	ABI	Egelkrout et al., 2002
pNSB1091	pMON721	CaLCuV DNA B replicon	Strep/Spec	Kan	Yes	ABI	Egelkrout et al., 2002
pCPCbLCVA.003	pBluescript SK+ II	CaLCuV DNA A replicon	Amp				Turnage et al., 2002
pCPCbLCVB.002	pBluescript SK+ II	CaLCuV DNA B replicon	Amp				Turnage et al., 2002
pNSB2157	pUC19	PromoterUBQ1:TerminatorrbcS-E9	Amp				This study
pNSB2158	pUC19	PromoterTCTP:TerminatorNOS	Amp				This study
pNSB2159	pCAMBIA2300	Modified pCAMBIA2300 containing a PacI site within the T-DNA	Kan	Kan	Yes	GV3101:pMP90	This study
pNSB2206	pUC19	PromoterUBQ1:CDAT1G31540.2(Pla-1)-HA:TerminatorrbcS-E9	Amp				This study
pNSB2207	pUC19	PromoterTCTP:CDAT1G33230.1(Pla-1)-MYC:TerminatorNOS	Amp				This study
pNSB2208	pUC19	PromoterTCTP:CDAT1G33230.1(Pla-1)-MYC:TerminatorNOS-PromoterUBQ1:CDAT1G31540.2(Pla-1)-HA:TerminatorrbcS-E9	Amp				This study
pNSB2209	pCAMBIA2300	PromoterUBQ1:CDAT1G31540.2(Pla-1)-HA:TerminatorrbcS-E9 in pNSB2159	Kan	Kan	Yes	GV3101:pMP90	This study
pNSB2210	pCAMBIA2300	PromoterTCTP:CDAT1G33230.1(Pla-1)-MYC:TerminatorNOS in pNSB2159	Kan	Kan	Yes	GV3101:pMP90	This study
pNSB2211	pCAMBIA2300	PromoterTCTP:CDAT1G33230.1(Pla-1)-MYC:TerminatorNOS-PromoterUBQ1:CDAT1G31540.2(Pla-1)-HA:TerminatorrbcS-E9 in pNSB2159	Kan	Kan	Yes	GV3101:pMP90	This study
pNSB2272	pUC19	PromoterUBQ1:CDAT1G31540.2(Col-0)-HA:TerminatorrbcS-E9	Amp				This study
pNSB2273	pUC19	PromoterUBQ1:CDAT1G31540.1(Pla-1)-HA:TerminatorrbcS-E9	Amp				This study
pNSB2274	pCAMBIA2300	PromoterUBQ1:CDAT1G31540.2(Col-0)-HA:TerminatorrbcS-E9 in pNSB2159	Kan	Kan	Yes	GV3101:pMP90	This study
pNSB2275	pCAMBIA2300	PromoterUBQ1:CDAT1G31540.1(Pla-1)-HA:TerminatorrbcS-E9 in pNSB2159	Kan	Kan	Yes	GV3101:pMP90	This study
